# Supplementary material for: Elucidating Immune Cell Mediated Causal Pathways Linking Blood Metabolites to Major Depressive Disorder: A Mediation Mendelian Randomization Analysis
Source: Brain Behav. 2026 Jun 8;16(6):e71421. doi: 10.1002/brb3.71421 (PMC13247125; doi:10.1002/brb3.71421)
Supplement: Supplementary file 2 — Supplementary Material: brb371421‐sup‐0002‐SuppMat.xlsx [file BRB3-16-e71421-s001.xlsx]

## Sheet: Index
S1	SNPs Associated with Confounders
S2	SNPs Included in Final Analysis
S3	Results of Reverse Mendelian Randomization
S4	Heterogeneity in Univariate Mendelian Randomization
S5	Pleiotropy in Univariate Mendelian Randomization
S6	Heterogeneity in Mediation Analysis
S7	Pleiotropy in Mediation Analysis

## Sheet: S1
rsid	trait	chr	pos	p	OR or BETA	95% CI (TEXT)	MAPPED_GENE
rs7229639	colorectal cancer	18	48924606	3e-12	1.20048	[1.14-1.26]	SMAD7
rs10758593	type 2 diabetes mellitus	9	4292083	3e-07	1.06	[1.04-1.09]	GLIS3
rs10758593	type 2 diabetes mellitus	9	4292083	6e-07	1.08	[1.05-1.11]	GLIS3
rs653178	Crohn's disease	12	111569952	7e-07			ATXN2
rs2231142	gout	4	88131171	2e-42	4.34	[2.97-6.36] (TT genotype)	ABCG2
rs2231142	gout, hyperuricemia	4	88131171	1e-07	3.37	[2.43-4.68] (TT genotype)	ABCG2
rs653178	inflammatory bowel disease	12	111569952	2e-09			ATXN2
rs3184504	smoking status measurement, systolic blood pressure	12	111446804	3e-36			ATXN2, SH2B3
rs3184504	smoking status measurement, diastolic blood pressure	12	111446804	6e-67			ATXN2, SH2B3
rs7229639	colorectal cancer	18	48924606	3e-15	1.2	[1.16-1.25]	SMAD7
rs1229984	alcohol consumption measurement, alcohol drinking	4	99318162	3e-32	0.19	[0.22-0.16] drinks per week decrease	ADH1B
rs1229984	alcohol consumption measurement, alcohol drinking	4	99318162	3e-06	0.21	[0.30-0.12] drinks per week decrease	ADH1B
rs1229984	alcohol consumption measurement, alcohol drinking	4	99318162	2e-20	1.27	[1.19-1.35]	ADH1B
rs1229984	alcohol consumption measurement, alcohol drinking	4	99318162	4e-07	1.39	[1.18-1.69]	ADH1B
rs13107325	smoking behavior, body mass index	4	102267552	3e-10	0.0469	[0.032-0.062] kg/m2 increase	SLC39A8
rs13107325	smoking behavior, body mass index	4	102267552	4e-09	0.0607	[0.041-0.081] kg/m2 increase	SLC39A8
rs13107325	smoking behavior, body mass index	4	102267552	2e-10			SLC39A8
rs13107325	smoking behavior, body mass index	4	102267552	1e-08			SLC39A8
rs1229984	alcohol dependence	4	99318162	1e-31	6.57895	NR (EA, German Sample)	ADH1B
rs1229984	alcohol dependence measurement	4	99318162	2e-22			ADH1B
rs1229984	alcohol dependence measurement	4	99318162	2e-23	0.0164	NR unit decrease (EA, SAGE Discovery)	ADH1B
rs3794991	type 2 diabetes mellitus	19	19499787	4e-09	0.077	[0.052-0.102] unit increase	GATAD2A
rs3794991	type 2 diabetes mellitus	19	19499787	9e-13	0.1299	[0.094-0.166] unit increase	GATAD2A
rs1229984	oropharynx cancer	4	99318162	9e-09	1.83217		ADH1B
rs1229984	oral cavity cancer	4	99318162	1e-09	1.74368	NR	ADH1B
rs2244608	alcohol drinking, high density lipoprotein cholesterol measurement	12	120979185	4e-09			HNF1A-AS1, HNF1A
rs4418728	alcohol drinking, high density lipoprotein cholesterol measurement	10	93079967	6e-17			CYP26A1 - NIP7P1
rs1047891	alcohol drinking, high density lipoprotein cholesterol measurement	2	210675783	3e-16			CPS1
rs116843064	alcohol drinking, high density lipoprotein cholesterol measurement	19	8364439	2e-34			ANGPTL4
rs13135092	alcohol drinking, high density lipoprotein cholesterol measurement	4	102276925	2e-31			SLC39A8
rs2304128	triglyceride measurement, alcohol drinking	19	19635342	7e-47			GMIP
rs116843064	triglyceride measurement, alcohol drinking	19	8364439	4e-22			ANGPTL4
rs2043082	triglyceride measurement, alcohol drinking	15	58382109	4e-17			ALDH1A2
rs4418728	triglyceride measurement, alcohol drinking	10	93079967	2e-12			CYP26A1 - NIP7P1
rs2043082	triglyceride measurement, alcohol drinking	15	58382109	2e-16			ALDH1A2
rs4418728	triglyceride measurement, alcohol drinking	10	93079967	4e-13			CYP26A1 - NIP7P1
rs11065979	diastolic blood pressure, alcohol drinking	12	111621753	2e-45			ATXN2-AS - BRAP
rs1047891	alcohol drinking, high density lipoprotein cholesterol measurement	2	210675783	1e-13			CPS1
rs116843064	alcohol drinking, high density lipoprotein cholesterol measurement	19	8364439	7e-36			ANGPTL4
rs13135092	alcohol drinking, high density lipoprotein cholesterol measurement	4	102276925	1e-29			SLC39A8
rs2043082	alcohol drinking, high density lipoprotein cholesterol measurement	15	58382109	6e-162			ALDH1A2
rs4418728	alcohol drinking, high density lipoprotein cholesterol measurement	10	93079967	2e-06			CYP26A1 - NIP7P1
rs2043082	alcohol drinking, high density lipoprotein cholesterol measurement	15	58382109	5e-14			ALDH1A2
rs4418728	alcohol drinking, high density lipoprotein cholesterol measurement	10	93079967	6e-09			CYP26A1 - NIP7P1
rs2043082	alcohol drinking, high density lipoprotein cholesterol measurement	15	58382109	2e-09			ALDH1A2
rs4418728	alcohol drinking, high density lipoprotein cholesterol measurement	10	93079967	3e-06			CYP26A1 - NIP7P1
rs2043082	alcohol drinking, high density lipoprotein cholesterol measurement	15	58382109	7e-105			ALDH1A2
rs2043082	alcohol drinking, high density lipoprotein cholesterol measurement	15	58382109	1e-218			ALDH1A2
rs13107325	diastolic blood pressure, alcohol drinking	4	102267552	4e-22			SLC39A8
rs4299376	low density lipoprotein cholesterol measurement, alcohol drinking	2	43845437	8e-76			ABCG8
rs2304128	low density lipoprotein cholesterol measurement, alcohol drinking	19	19635342	6e-39			GMIP
rs2244608	low density lipoprotein cholesterol measurement, alcohol drinking	12	120979185	2e-28			HNF1A-AS1, HNF1A
rs4418728	low density lipoprotein cholesterol measurement, alcohol drinking	10	93079967	5e-08			CYP26A1 - NIP7P1
rs2304128	triglyceride measurement, alcohol drinking	19	19635342	5e-40			GMIP
rs2043082	triglyceride measurement, alcohol drinking	15	58382109	2e-36			ALDH1A2
rs4418728	triglyceride measurement, alcohol drinking	10	93079967	7e-27			CYP26A1 - NIP7P1
rs116843064	triglyceride measurement, alcohol drinking	19	8364439	2e-23			ANGPTL4
rs3184504	colorectal cancer	12	111446804	2e-10	1.07527	[1.05-1.1]	ATXN2, SH2B3
rs11065979	diastolic blood pressure, alcohol consumption measurement	12	111621753	4e-21			ATXN2-AS - BRAP
rs11065979	systolic blood pressure, alcohol drinking	12	111621753	2e-22			ATXN2-AS - BRAP
rs13107325	systolic blood pressure, alcohol drinking	4	102267552	1e-15			SLC39A8
rs116400211	lung adenocarcinoma, family history of lung cancer	1	199511387	5e-06	2.75	[1.78-4.25]	LINC02789 - RNU6-778P
rs13107325	diastolic blood pressure, alcohol drinking	4	102267552	2e-23			SLC39A8
rs11065979	mean arterial pressure, alcohol drinking	12	111621753	2e-14			ATXN2-AS - BRAP
rs11065979	mean arterial pressure, alcohol drinking	12	111621753	1e-11			ATXN2-AS - BRAP
rs13107325	mean arterial pressure, alcohol drinking	4	102267552	4e-11			SLC39A8
rs11065979	mean arterial pressure, alcohol consumption measurement	12	111621753	1e-16			ATXN2-AS - BRAP
rs4418728	low density lipoprotein cholesterol measurement, alcohol drinking	10	93079967	6e-11			CYP26A1 - NIP7P1
rs2043082	alcohol consumption measurement, high density lipoprotein cholesterol measurement	15	58382109	4e-186			ALDH1A2
rs13135092	alcohol consumption measurement, high density lipoprotein cholesterol measurement	4	102276925	2e-32			SLC39A8
rs116843064	alcohol consumption measurement, high density lipoprotein cholesterol measurement	19	8364439	7e-30			ANGPTL4
rs1047891	alcohol consumption measurement, high density lipoprotein cholesterol measurement	2	210675783	4e-12			CPS1
rs4418728	alcohol consumption measurement, high density lipoprotein cholesterol measurement	10	93079967	1e-08			CYP26A1 - NIP7P1
rs2043082	alcohol consumption measurement, high density lipoprotein cholesterol measurement	15	58382109	1e-08			ALDH1A2
rs4299376	low density lipoprotein cholesterol measurement, alcohol drinking	2	43845437	2e-89			ABCG8
rs2304128	low density lipoprotein cholesterol measurement, alcohol drinking	19	19635342	4e-31			GMIP
rs4299376	low density lipoprotein cholesterol measurement, alcohol consumption measurement	2	43845437	6e-86			ABCG8
rs2244608	low density lipoprotein cholesterol measurement, alcohol consumption measurement	12	120979185	2e-25			HNF1A-AS1, HNF1A
rs4299376	low density lipoprotein cholesterol measurement, alcohol consumption measurement	2	43845437	1e-09			ABCG8
rs2304128	low density lipoprotein cholesterol measurement, alcohol consumption measurement	19	19635342	5e-226			GMIP
rs4418728	triglyceride measurement, alcohol consumption measurement	10	93079967	1e-12			CYP26A1 - NIP7P1
rs2043082	triglyceride measurement, alcohol consumption measurement	15	58382109	6e-15			ALDH1A2
rs4418728	triglyceride measurement, alcohol consumption measurement	10	93079967	4e-12			CYP26A1 - NIP7P1
rs2304128	triglyceride measurement, alcohol consumption measurement	19	19635342	2e-39			GMIP
rs2043082	triglyceride measurement, alcohol consumption measurement	15	58382109	8e-34			ALDH1A2
rs4418728	triglyceride measurement, alcohol consumption measurement	10	93079967	3e-25			CYP26A1 - NIP7P1
rs116843064	triglyceride measurement, alcohol consumption measurement	19	8364439	4e-21			ANGPTL4
rs2043082	triglyceride measurement, alcohol consumption measurement	15	58382109	8e-17			ALDH1A2
rs4299376	low density lipoprotein cholesterol measurement, alcohol drinking	2	43845437	3e-07			ABCG8
rs2043082	low density lipoprotein cholesterol measurement, alcohol drinking	15	58382109	4e-06			ALDH1A2
rs4299376	low density lipoprotein cholesterol measurement, alcohol drinking	2	43845437	2e-10			ABCG8
rs2244608	low density lipoprotein cholesterol measurement, alcohol consumption measurement	12	120979185	3e-26			HNF1A-AS1, HNF1A
rs4418728	low density lipoprotein cholesterol measurement, alcohol consumption measurement	10	93079967	9e-07			CYP26A1 - NIP7P1
rs4418728	alcohol consumption measurement, high density lipoprotein cholesterol measurement	10	93079967	1e-16			CYP26A1 - NIP7P1
rs1047891	alcohol consumption measurement, high density lipoprotein cholesterol measurement	2	210675783	5e-16			CPS1
rs4418728	alcohol consumption measurement, high density lipoprotein cholesterol measurement	10	93079967	4e-06			CYP26A1 - NIP7P1
rs2043082	alcohol consumption measurement, high density lipoprotein cholesterol measurement	15	58382109	3e-97			ALDH1A2
rs13135092	alcohol consumption measurement, high density lipoprotein cholesterol measurement	4	102276925	2e-33			SLC39A8
rs116843064	alcohol consumption measurement, high density lipoprotein cholesterol measurement	19	8364439	8e-30			ANGPTL4
rs4418728	alcohol consumption measurement, high density lipoprotein cholesterol measurement	10	93079967	4e-06			CYP26A1 - NIP7P1
rs2043082	alcohol consumption measurement, high density lipoprotein cholesterol measurement	15	58382109	6e-14			ALDH1A2
rs2043082	alcohol consumption measurement, high density lipoprotein cholesterol measurement	15	58382109	3e-294			ALDH1A2
rs2244608	low density lipoprotein cholesterol measurement, alcohol drinking	12	120979185	1e-25			HNF1A-AS1, HNF1A
rs4418728	low density lipoprotein cholesterol measurement, alcohol consumption measurement	10	93079967	1e-08			CYP26A1 - NIP7P1
rs2304128	low density lipoprotein cholesterol measurement, alcohol consumption measurement	19	19635342	2e-193			GMIP
rs4299376	low density lipoprotein cholesterol measurement, alcohol consumption measurement	2	43845437	4e-74			ABCG8
rs2304128	triglyceride measurement, alcohol consumption measurement	19	19635342	8e-44			GMIP
rs116843064	triglyceride measurement, alcohol consumption measurement	19	8364439	2e-19			ANGPTL4
rs2244608	alcohol consumption measurement, high density lipoprotein cholesterol measurement	12	120979185	1e-07			HNF1A-AS1, HNF1A
rs1229984	alcohol consumption measurement	4	99318162	1e-49	14.821	NR z score decrease	ADH1B
rs1229984	alcohol consumption measurement	4	99318162	5e-47	0.3553	NR unit decrease	ADH1B
rs28929474	alcohol consumption measurement	14	94378610	2e-11	0.0568	[0.04-0.073] unit decrease	SERPINA1
rs1229984	alcohol consumption measurement	4	99318162	2e-173	0.246	[0.23-0.26] unit increase	ADH1B
rs13107325	alcohol consumption measurement	4	102267552	5e-17	0.0383	[0.029-0.047] unit decrease	SLC39A8
rs4686471	type 2 diabetes mellitus	3	188023111	2e-20	1.06	[1.05-1.08]	LINC01991 - LPP-AS2
rs17250977	type 2 diabetes mellitus	5	14753636	2e-11	1.12	[1.09-1.16]	ANKH
rs1229984	alcohol consumption measurement	4	99318162	8e-202	0.226616	[0.21-0.24] unit decrease	ADH1B
rs13107325	alcohol consumption measurement	4	102267552	1e-24	0.0435775	[0.035-0.052] unit decrease	SLC39A8
rs28929474	alcohol consumption measurement	14	94378610	7e-10	0.0489476	[0.033-0.065] unit decrease	SERPINA1
rs3851186	smoking behavior	11	86220283	7e-09	0.0154134	[0.01-0.021] unit decrease	EED
rs188247550	type 2 diabetes mellitus	19	19285807	5e-06	1.15	[1.08-1.22]	SUGP1
rs74904971	gout	4	88128874	2e-56	2.46	[2.20-2.76]	ABCG2
rs2817188	gout	6	25807375	1e-08	1.35	[1.22-1.50]	SLC17A1
rs1229984	alcohol consumption measurement	4	99318162	4e-19	0.07	[0.055-0.085] unit increase	ADH1B
rs1229984	alcohol drinking	4	99318162	2e-72	0.038	[0.034-0.042] unit increase	ADH1B
rs58542926	non-alcoholic fatty liver disease	19	19268740	7e-17	0.2676	[0.2-0.33] unit increase	TM6SF2
rs13702	non-alcoholic fatty liver disease	8	19966981	3e-09	0.0729432	[0.037-0.108] unit increase	LPL
rs1229984	alcohol consumption measurement	4	99318162	2e-66	17.209	NR z score increase	ADH1B
rs13107325	alcohol consumption measurement	4	102267552	7e-09	5.798	NR z score increase	SLC39A8
rs75195552	anxiety	17	63446864	7e-09	0.01678	[0.011-0.022] unit increase	CYB561 - PPIAP55
rs525773	anxiety	3	136217611	1e-10	0.01542	[0.011-0.02] unit decrease	RPL31P23 - PCCB
rs4686471	type 2 diabetes mellitus	3	188023111	1e-11			LINC01991 - LPP-AS2
rs58542926	non-alcoholic fatty liver disease	19	19268740	6e-08			TM6SF2
rs58542926	type 2 diabetes mellitus	19	19268740	2e-23	0.0721	[0.058-0.086] unit decrease	TM6SF2
rs1229984	alcohol use disorder measurement, alcohol consumption measurement	4	99318162	6e-267	0.24346	[0.23-0.26] unit increase	ADH1B
rs13135092	alcohol use disorder measurement, alcohol consumption measurement	4	102276925	3e-42	0.0519347	[0.044-0.059] unit decrease	SLC39A8
rs1229984	alcohol use disorder measurement	4	99318162	3e-107	22	[NR] unit decrease	ADH1B
rs13107325	alcohol use disorder measurement	4	102267552	8e-19	8.864	[NR] unit decrease	SLC39A8
rs28929474	alcohol use disorder measurement, alcohol consumption measurement	14	94378610	2e-12	0.0542849	[0.039-0.069] unit decrease	SERPINA1
rs28929474	alcohol consumption measurement	14	94378610	2e-14	0.0537471	[0.04-0.068] unit decrease	SERPINA1
rs2472297	alcohol consumption measurement	15	74735539	3e-08	0.0119936	[0.0078-0.0162] unit increase	CYP1A1 - CYP1A2
rs1229984	alcohol consumption measurement	4	99318162	7e-280	0.154018	[0.15-0.16] unit increase	ADH1B
rs13135092	alcohol consumption measurement	4	102276925	2e-35	0.0417501	[0.035-0.048] unit decrease	SLC39A8
rs1229984	alcohol use disorder measurement	4	99318162	3e-107	22	[NR] z score decrease	ADH1B
rs13135092	alcohol use disorder measurement	4	102276925	2e-31	11.673	[NR] z score increase	SLC39A8
rs58542926	non-alcoholic steatohepatitis	19	19268740	2e-07	1.606	[1.344-1.919]	TM6SF2
rs4777857	type 2 diabetes mellitus	15	93382098	5e-11	0.0255	[0.018-0.033] unit increase	RGMA - SEPHS1P2
rs11858759	type 2 diabetes mellitus	15	58384622	4e-08	0.0236	[0.015-0.032] unit increase	ALDH1A2
rs13107325	type 2 diabetes mellitus	4	102267552	3e-08	0.0473	[0.03-0.064] unit decrease	SLC39A8
rs13107325	alcohol consumption measurement	4	102267552	1e-15	0.016	[0.012-0.02] unit decrease	SLC39A8
rs58542926	type 2 diabetes mellitus	19	19268740	5e-25	0.089	[0.072-0.106] unit decrease	TM6SF2
rs7246440	type 2 diabetes mellitus	19	12395059	4e-12	0.0299	[0.021-0.038] unit increase	ZNF799
rs17091891	type 2 diabetes mellitus	8	19985660	3e-09	0.0421	[0.028-0.056] unit decrease	LPL - RPL30P9
rs1229984	bitter alcoholic beverage consumption measurement	4	99318162	2e-140	0.0821	[0.076-0.089] unit increase	ADH1B
rs28929474	bitter alcoholic beverage consumption measurement	14	94378610	9e-08	0.0193	[0.012-0.026] unit increase	SERPINA1
rs2472297	bitter non-alcoholic beverage consumption measurement	15	74735539	1e-97	0.0385	[0.035-0.042] unit increase	CYP1A1 - CYP1A2
rs4410790	bitter non-alcoholic beverage consumption measurement	7	17244953	3e-75	0.0305	[0.027-0.034] unit increase	AHR
rs13135092	bitter alcoholic beverage consumption measurement	4	102276925	3e-14	0.0141	[0.01-0.018] unit increase	SLC39A8
rs2231142	gout	4	88131171	3e-12	1.67	[1.43-1.92]	ABCG2
rs7229639	colorectal cancer	18	48924606	2e-08	1.2	[1.16-1.25]	SMAD7
rs1229984	alcohol drinking	4	99318162	2e-08			ADH1B
rs2497318	ankylosing spondylitis, psoriasis, ulcerative colitis, Crohn's disease, sclerosing cholangitis	10	92672243	3e-11			EIF2S2P3 - HHEX
rs3184504	ankylosing spondylitis, psoriasis, ulcerative colitis, Crohn's disease, sclerosing cholangitis	12	111446804	4e-10			ATXN2, SH2B3
rs3184504	lung carcinoma, estrogen-receptor negative breast cancer, ovarian endometrioid carcinoma, colorectal cancer, prostate carcinoma, ovarian serous carcinoma, breast carcinoma, ovarian carcinoma, squamous cell lung carcinoma, lung adenocarcinoma	12	111446804	1e-06			ATXN2, SH2B3
rs11065979	lung carcinoma, estrogen-receptor negative breast cancer, ovarian endometrioid carcinoma, colorectal cancer, prostate carcinoma, ovarian serous carcinoma, breast carcinoma, ovarian carcinoma, lung adenocarcinoma, squamous cell lung carcinoma	12	111621753	5e-06			ATXN2-AS - BRAP
rs3184504	lung carcinoma, estrogen-receptor negative breast cancer, ovarian endometrioid carcinoma, colorectal cancer, prostate carcinoma, ovarian serous carcinoma, breast carcinoma, ovarian carcinoma, lung adenocarcinoma, squamous cell lung carcinoma	12	111446804	2e-06	1.1	[NR]	ATXN2, SH2B3
rs3184504	colorectal cancer	12	111446804	2e-08	1.09	[1.06–1.12]	ATXN2, SH2B3
rs3184504	colorectal cancer	12	111446804	2e-08	1.09	[1.06-1.12]	ATXN2, SH2B3
rs1165176	gout	6	25830070	1e-09	1.42	[1.27-1.59]	SLC17A1
rs7229639	colorectal cancer	18	48924606	3e-11	1.22	[1.15-1.29]	SMAD7
rs964184	total cholesterol measurement, hematocrit, stroke, ventricular rate measurement, body mass index, atrial fibrillation, high density lipoprotein cholesterol measurement, coronary artery disease, diastolic blood pressure, triglyceride measurement, systolic blood pressure, heart failure, diabetes mellitus, glucose measurement, mortality, cancer	11	116778201	2e-108			ZPR1
rs247617	total cholesterol measurement, hematocrit, stroke, ventricular rate measurement, body mass index, atrial fibrillation, high density lipoprotein cholesterol measurement, coronary artery disease, diastolic blood pressure, triglyceride measurement, systolic blood pressure, heart failure, diabetes mellitus, glucose measurement, mortality, cancer	16	56956804	1e-149			HERPUD1 - CETP
rs1229984	alcohol use disorder measurement, longitudinal alcohol consumption measurement	4	99318162	1e-19	0.412	[0.32-0.5] unit increase	ADH1B
rs13107325	alcohol use disorder measurement, alcohol dependence	4	102267552	3e-14	1.1325	[1.1-1.16]	SLC39A8
rs1229984	alcohol use disorder measurement, alcohol dependence	4	99318162	6e-17	1.7746	[1.64-1.91]	ADH1B
rs1229984	alcohol use disorder measurement, alcohol dependence	4	99318162	5e-85	19.54	NR z score increase	ADH1B
rs13107325	alcohol use disorder measurement, alcohol dependence	4	102267552	3e-14	7.6	NR z score increase	SLC39A8
rs1229984	alcohol use disorder measurement, longitudinal alcohol consumption measurement	4	99318162	5e-102	0.3402	[0.31-0.37] unit increase	ADH1B
rs13107325	alcohol use disorder measurement, longitudinal alcohol consumption measurement	4	102267552	1e-25	0.1034	[0.084-0.123] unit increase	SLC39A8
rs1229984	alcohol use disorder measurement, longitudinal alcohol consumption measurement	4	99318162	4e-16	0.349	[0.26-0.43] unit increase	ADH1B
rs1229984	alcohol use disorder measurement, alcohol dependence	4	99318162	5e-74	1.742	[1.68-1.8]	ADH1B
rs1229984	alcohol use disorder measurement, longitudinal alcohol consumption measurement	4	99318162	4e-133	24.56	NR z score increase	ADH1B
rs13107325	alcohol use disorder measurement, longitudinal alcohol consumption measurement	4	102267552	2e-30	11.45	NR z score increase	SLC39A8
rs28929474	alcohol consumption measurement	14	94378610	1e-11	0.0367996	[0.026-0.047] unit decrease	SERPINA1
rs2472297	alcohol consumption measurement	15	74735539	3e-10	0.010606	[0.0073-0.0139] unit increase	CYP1A1 - CYP1A2
rs1229984	alcohol consumption measurement	4	99318162	0	0.150534	[0.14-0.16] unit increase	ADH1B
rs13107325	alcohol consumption measurement	4	102267552	2e-22	0.0275045	[0.022-0.033] unit decrease	SLC39A8
rs12775431	smoking initiation	10	102852007	1e-16	0.0139706	[0.011-0.017] unit decrease	PTGES3P4 - BORCS7
rs172032	smoking status measurement	19	18522945	9e-10	0.00677628	[0.0046-0.0089] unit increase	ELL - FKBP8
rs13135092	alcohol use disorder measurement	4	102276925	3e-14	7.59	[NR] z score increase	SLC39A8
rs1229984	alcohol consumption measurement	4	99318162	4e-56	0.05	[0.044-0.056] unit increase	ADH1B
rs13107325	alcohol consumption measurement	4	102267552	3e-10	0.01	[0.0061-0.0139] unit decrease	SLC39A8
rs1229984	alcohol dependence measurement	4	99318162	1e-45	0.04	[NR] unit increase	ADH1B
rs13135092	alcohol dependence measurement	4	102276925	5e-15	0.01	[NR] unit decrease	SLC39A8
rs28929474	alcohol consumption measurement	14	94378610	7e-13	0.0353946	[0.026-0.045] unit decrease	SERPINA1
rs2472297	alcohol consumption measurement	15	74735539	9e-11	0.00996419	[0.007-0.013] unit increase	CYP1A1 - CYP1A2
rs13107325	alcohol consumption measurement	4	102267552	1e-23	0.0256461	[0.021-0.031] unit decrease	SLC39A8
rs1171617	gout	10	59707424	2e-16			SLC16A9
rs2231142	gout	4	88131171	1e-290			ABCG2
rs1229984	alcohol dependence	4	99318162	5e-09			ADH1B
rs1229984	alcohol dependence measurement	4	99318162	4e-10			ADH1B
rs1229984	alcohol dependence measurement	4	99318162	1e-09			ADH1B
rs1229984	alcohol dependence measurement	4	99318162	1e-17			ADH1B
rs972283	type 2 diabetes mellitus	7	130782095	2e-10	1.07	[1.05-1.10]	KLF14 - LINC-PINT
rs683369	gout	6	160130172	1e-07			SLC22A1
rs3760775	cancer biomarker measurement	19	5841345	1e-35	0.073	[0.048-0.098] ng/ml increase	FUT6 - FUT3
rs3760775	cancer biomarker measurement	19	5841345	3e-290	0.481	[0.44-0.52] U/ml decrease	FUT6 - FUT3
rs1229984	alcohol use disorder measurement, longitudinal alcohol consumption measurement	4	99318162	2e-65	0.592	[0.52-0.66] unit decrease	ADH1B
rs13107325	alcohol use disorder measurement, longitudinal alcohol consumption measurement	4	102267552	4e-14	0.153	[0.11-0.19] unit increase	SLC39A8
rs2231142	gout	4	88131171	3e-255	2.5	[2.37-2.64]	ABCG2
rs1229984	gout	4	99318162	5e-23	1.75	[1.57-1.95]	ADH1B
rs1165196	gout	6	25812922	5e-36	0.78	[0.75-0.81]	SLC17A1
rs2231142	gout	4	88131171	3e-109	1.65	[1.58-1.73]	ABCG2
rs1229984	gout	4	99318162	1e-15	1.49	[1.35-1.64]	ADH1B
rs1545207	gout	4	88318340	3e-11	1.14	[1.09-1.18]	PPM1K-DT
rs7229639	colorectal cancer	18	48924606	2e-27	1.21	[1.17-1.25]	SMAD7
rs1229984	alcohol dependence	4	99318162	3e-21	2.35	[1.95-2.84]	ADH1B
rs1799884	type 2 diabetes mellitus	7	44189469	3e-10	0.162	[0.11-0.21] mmol-1 increase	GCK
rs1799884	type 2 diabetes mellitus	7	44189469	5e-18	0.063	[0.049-0.077] mmol-1 increase	GCK
rs1799884	type 2 diabetes mellitus	7	44189469	3e-09	0.208	[0.14-0.28] mmol-1 increase	GCK
rs653178	Crohn's disease	12	111569952	7e-08	1.06675	[1.04-1.09]	ATXN2
rs631106	Crohn's disease	1	62436136	6e-08			KANK4 - USP1
rs653178	inflammatory bowel disease	12	111569952	1e-08	1.05801	[1.04-1.08]	ATXN2
rs3184504	inflammatory bowel disease	12	111446804	1e-09			ATXN2, SH2B3
rs3184504	colorectal cancer, endometrial neoplasm	12	111446804	8e-09	1.1	[1.06-1.13]	ATXN2, SH2B3
rs2231142	gout	4	88131171	5e-10	1.82	[NR]	ABCG2
rs2246012	type 2 diabetes mellitus	6	131577068	2e-08	0.0527	[0.034-0.071] unit increase	ARG1, MED23
rs3184504	latent autoimmune diabetes in adults, type 2 diabetes mellitus	12	111446804	2e-08	1.24	[1.151-1.336]	ATXN2, SH2B3
rs1169288	type 2 diabetes mellitus	12	120978847	1e-11	1.04	[1.03-1.06]	HNF1A, HNF1A-AS1
rs56200889	type 2 diabetes mellitus	11	72697010	5e-08	1.04	[1.02-1.05]	ARAP1
rs58542926	type 2 diabetes mellitus	19	19268740	5e-12	1.07	[1.05-1.10]	TM6SF2
rs28929474	alcoholic liver cirrhosis	14	94378610	1e-08	0.7193	[0.47-0.97] unit increase	SERPINA1
rs3794991	alcoholic liver cirrhosis	19	19499787	3e-09	0.42	[0.28-0.56] unit increase	GATAD2A
rs2294915	alcoholic liver cirrhosis	22	43945024	1e-58	0.7387	[0.65-0.83] unit increase	PNPLA3
rs56200889	type 2 diabetes mellitus	11	72697010	5e-10	1.05	[1.03-1.06]	ARAP1
rs1169288	type 2 diabetes mellitus	12	120978847	2e-10	1.04	[1.02-1.06]	HNF1A, HNF1A-AS1
rs58542926	type 2 diabetes mellitus	19	19268740	3e-15	1.09	[1.06-1.11]	TM6SF2
rs1169288	type 2 diabetes mellitus	12	120978847	2e-07	1.04	[1.02-1.06]	HNF1A, HNF1A-AS1
rs58542926	type 2 diabetes mellitus	19	19268740	2e-10	1.09	[1.06-1.12]	TM6SF2
rs56200889	type 2 diabetes mellitus	11	72697010	2e-09	1.05	[1.04-1.07]	ARAP1
rs1169288	type 2 diabetes mellitus	12	120978847	1e-07	1.04	[1.02-1.05]	HNF1A, HNF1A-AS1
rs58542926	type 2 diabetes mellitus	19	19268740	1e-12	1.09	[1.06-1.12]	TM6SF2
rs3184504	type 2 diabetes mellitus	12	111446804	1e-31	1.31096		ATXN2, SH2B3
rs13107325	coffee consumption measurement, alcohol use disorder measurement	4	102267552	4e-23			SLC39A8
rs13107325	coffee consumption measurement, alcohol consumption measurement	4	102267552	7e-22			SLC39A8
rs13107325	coffee consumption measurement, alcohol dependence measurement	4	102267552	3e-24			SLC39A8
rs3794991	type 2 diabetes mellitus	19	19499787	9e-06	1.321	[1.168 - 1.494]	GATAD2A
rs653178	psoriasis, type 2 diabetes mellitus	12	111569952	5e-08	1.06	NR	ATXN2
rs1229984	carrier status, alcohol drinking	4	99318162	7e-100			ADH1B
rs1229984	alcohol consumption measurement	4	99318162	6e-91	0.168	[0.15-0.18] unit increase	ADH1B
rs1229984	alcohol consumption measurement	4	99318162	6e-39	0.134	[0.11-0.15] unit increase	ADH1B
rs1229984	alcohol drinking	4	99318162	2e-24	1.14	[1.11-1.17] increase	ADH1B
rs1229984	alcohol drinking	4	99318162	2e-73	1.18	[1.16-1.2] increase	ADH1B
rs1229984	alcohol consumption measurement	4	99318162	3e-101	0.243	[0.22-0.26] unit increase	ADH1B
rs1229984	alcohol drinking	4	99318162	4e-86	1.37	[1.33-1.41] increase	ADH1B
rs1229984	alcohol consumption measurement, carrier status	4	99318162	3e-95			ADH1B
rs13198474	schizophrenia, estrogen-receptor positive breast cancer	6	25874195	2e-25			SLC17A3
rs653178	smoking status measurement	12	111569952	1e-08			ATXN2
rs72688441	alcohol dehydrogenase [NADP(+)] measurement	1	45585381	1e-126	1.18	[-1.08--1.28] unit decrease	NASP
rs4385425	Crohn's disease	7	50267738	4e-09	1.23	[1.15-1.32]	SPMIP7 - IKZF1
rs11101731	human papilloma virus infection, oropharynx cancer	10	133383872	2e-06	1.6		PAOX
rs1229984	human papilloma virus infection, oral cavity cancer	4	99318162	4e-08	0.5916		ADH1B
rs74496272	lifestyle measurement, alcohol consumption measurement	4	160918412	9e-09	2.50478	[1.65-3.36] unit decrease	RPS14P7 - FSTL5
rs71326585	lifestyle measurement, anxiety disorder measurement	22	35728151	4e-08	0.634797	[0.41-0.86] unit increase	APOL5
rs147773070	lifestyle measurement, anxiety disorder measurement	7	27411552	3e-10	1.53559	[1.06-2.01] unit increase	HNRNPA1P73 - EIF4HP1
rs41290534	non-alcoholic fatty liver disease	10	100267779	1e-08	0.00816631	[0.0054-0.011] unit decrease	CWF19L1 - BLOC1S2
rs2006092	non-alcoholic fatty liver disease	22	24599701	1e-63	0.0160736	[0.014-0.018] unit decrease	GGT1
rs10455872	type 2 diabetes mellitus, major depressive disorder, coronary artery disease	6	160589086	5e-15	0.101186	[0.076-0.127] unit decrease	LPA
rs532436	type 2 diabetes mellitus, major depressive disorder, coronary artery disease	9	133274414	3e-08	0.0250916	[0.016-0.034] unit decrease	ABO
rs720475	breast cancer, ovarian carcinoma	7	144377836	9e-11			ARHGEF5
rs58542926	non-alcoholic fatty liver disease	19	19268740	3e-16	0.39	[0.29-0.49] unit increase	TM6SF2
rs1229984	alcohol use disorder measurement	4	99318162	3e-17			ADH1B
rs4686471	type 2 diabetes mellitus	3	188023111	3e-19	1.06	[1.04-1.07]	LINC01991 - LPP-AS2
rs9332453	type 2 diabetes mellitus	9	81383431	5e-07	1.03	[1.02-1.04]	RPS19P6 - RPS20P25
rs58542926	type 2 diabetes mellitus	19	19268740	5e-12	1.07	[1.05-1.09]	TM6SF2
rs4686471	type 2 diabetes mellitus	3	188023111	3e-20	0.061	[0.047-0.075] unit increase	LINC01991 - LPP-AS2
rs1229984	alcohol consumption measurement	4	99318162	3e-176	0.194341	[0.18-0.21] unit decrease	ADH1B
rs13107325	alcohol consumption measurement	4	102267552	6e-36	0.0543384	[0.046-0.063] unit decrease	SLC39A8
rs1229984	alcohol consumption measurement	4	99318162	2e-182	0.2214	[0.21-0.24] unit decrease	ADH1B
rs13107325	alcohol consumption measurement	4	102267552	6e-40	0.0551	[0.047-0.063] unit decrease	SLC39A8
rs1229984	alcohol consumption measurement	4	99318162	2e-101			ADH1B
rs13107325	alcohol consumption measurement	4	102267552	9e-15			SLC39A8
rs1229984	alcohol consumption measurement	4	99318162	3e-101			ADH1B
rs13107325	alcohol consumption measurement	4	102267552	7e-15			SLC39A8
rs1169288	schizophrenia, type 2 diabetes mellitus	12	120978847	2e-08			HNF1A, HNF1A-AS1
rs62017761	smoking initiation	16	6502503	1e-13	0.00642	[0.0047-0.0081] unit decrease	RBFOX1
rs917042	smoking initiation	5	12442504	2e-21	0.0083	[0.0066-0.01] unit decrease	RNU6-679P - LINC01194
rs1229984	alcohol consumption measurement	4	99318162	2e-157	0.139142	[0.13-0.15] unit increase	ADH1B
rs1229984	alcohol consumption measurement	4	99318162	5e-63	0.0653	[0.058-0.073] unit increase	ADH1B
rs7896518	smoking cessation	10	63344740	4e-11	0.00881	[0.0062-0.0114] unit decrease	JMJD1C
rs28929474	alcohol consumption measurement	14	94378610	2e-18	0.0297	[0.023-0.036] unit decrease	SERPINA1
rs1549203	alcohol consumption measurement	5	139132655	5e-14	0.00706	[0.0052-0.0089] unit increase	SIL1
rs14399	alcohol consumption measurement	6	111222741	1e-09	0.00561	[0.0038-0.0074] unit decrease	SLC16A10
rs1229984	alcohol consumption measurement	4	99318162	6e-284	0.193	[0.18-0.2] unit increase	ADH1B
rs13107325	alcohol consumption measurement	4	102267552	2e-56	0.0269	[0.024-0.03] unit decrease	SLC39A8
rs58542926	type 2 diabetes mellitus	19	19268740	5e-13	0.087	[0.063-0.111] unit increase	TM6SF2
rs28929474	alcohol consumption measurement	14	94378610	1e-10	0.0523585	[0.037-0.068] unit increase	SERPINA1
rs1229984	alcohol consumption measurement	4	99318162	4e-248	0.226432	[0.21-0.24] unit decrease	ADH1B
rs13135092	alcohol consumption measurement	4	102276925	3e-29	0.0428616	[0.035-0.05] unit increase	SLC39A8
rs10814274	migraine disorder, type 2 diabetes mellitus	9	35734959	7e-09	0.98		CREB3
rs2001732	colorectal cancer	3	52846724	2e-13	0.0741	[0.054-0.094] unit decrease	STIMATE-MUSTN1, STIMATE
rs653178	colorectal cancer	12	111569952	3e-24	0.0757	[0.061-0.09] unit increase	ATXN2
rs11264341	gout	1	155179017	1e-10	1.12	[1.08-1.16]	TRIM46
rs2231142	gout	4	88131171	4e-170	1.92	[1.83-2.01]	ABCG2
rs1165196	gout	6	25812922	4e-26	1.2	[1.16-1.25]	SLC17A1
rs1171616	gout	10	59708831	2e-17	1.2	[1.15-1.25]	SLC16A9
rs74904971	gout	4	88128874	3e-119	0.705856	unit increase	ABCG2
rs2303771	gastric cancer	16	87755258	1e-83			KLHDC4
rs6742589	smoking initiation	2	40413021	2e-13	0.0063	[0.0046-0.008] unit decrease	SLC8A1
rs9841769	smoking initiation	3	11980610	3e-13	0.00552	[0.004-0.007] unit increase	RN7SL147P - SYN2
rs58542926	non-alcoholic fatty liver disease	19	19268740	1e-114	22.76	z score increase	TM6SF2
rs1229984	non-alcoholic fatty liver disease	4	99318162	6e-11	6.56	z score increase	ADH1B
rs28929474	alcohol consumption measurement	14	94378610	9e-09	0.51418	[0.34-0.69] unit decrease	SERPINA1
rs172032	smoking initiation	19	18522945	2e-19	0.00711	[0.0056-0.0086] unit increase	ELL - FKBP8
rs11925694	type 2 diabetes mellitus	3	185757918	4e-08	1.138	[1.086-1.192]	IGF2BP2
rs2231142	gout	4	88131171	2e-26	3.05	[2.484-3.745]	ABCG2
rs1229984	alcohol use disorder measurement	4	99318162	1e-131	0.5576	[0.51-0.6]	ADH1B
rs13107325	alcohol use disorder measurement	4	102267552	8e-23	0.8773	[0.85-0.9]	SLC39A8
rs1229984	alcohol use disorder measurement	4	99318162	5e-37	0.5666	[0.48-0.65]	ADH1B
rs1229984	alcohol consumption measurement	4	99318162	7e-229	32.299	z score decrease	ADH1B
rs1229984	alcohol use disorder measurement	4	99318162	7e-162	27.11	z-score decrease	ADH1B
rs13107325	alcohol use disorder measurement	4	102267552	3e-22	9.703	z-score decrease	SLC39A8
rs1229984	alcohol consumption measurement	4	99318162	7e-173	0.5775	[0.54-0.62] unit decrease	ADH1B
rs1229984	alcohol consumption measurement	4	99318162	3e-50	0.7686	[0.67-0.87] unit decrease	ADH1B
rs1229984	alcohol consumption measurement	4	99318162	0	0.0822	[0.078-0.086] unit increase	ADH1B
rs14399	alcohol consumption measurement	6	111222741	4e-10	0.00507	[0.0034-0.0067] unit decrease	SLC16A10
rs28929474	alcohol consumption measurement	14	94378610	1e-17	0.0295	[0.023-0.036] unit decrease	SERPINA1
rs7381210	smoking initiation	5	3538741	3e-16	0.00621	[0.0047-0.0077] unit increase	LINC01019 - IRX1
rs802286	smoking initiation	6	124193616	1e-10	0.00521	[0.0036-0.0068] unit decrease	NKAIN2
rs13135092	alcohol use disorder measurement	4	102276925	7e-34			SLC39A8
rs1229984	alcohol use disorder measurement	4	99318162	4e-68			ADH1B
rs12568431	smoking initiation	1	6726096	1e-09	0.00529	[0.0036-0.007] unit increase	LINC01672
rs12362235	smoking initiation	11	8255111	1e-15	0.00631	[0.0048-0.0079] unit decrease	LMO1
rs13107325	alcohol use disorder measurement	4	102267552	1e-18	0.0478908	[0.037-0.059] unit decrease	SLC39A8
rs657152	endometrial cancer, COVID-19	9	133263862	4e-26			ABO
rs550057	endometrial cancer, COVID-19	9	133271182	4e-13			ABO
rs11244061	breast cancer, COVID-19	9	133278537	5e-11			ABO - Y_RNA
rs550057	breast cancer, COVID-19	9	133271182	1e-17			ABO
rs58542926	non-alcoholic fatty liver disease	19	19268740	7e-53	1.4	[1.36-1.44]	TM6SF2
rs58542926	non-alcoholic fatty liver disease	19	19268740	5e-14	2.06	[1.86-2.26]	TM6SF2
rs58542926	non-alcoholic fatty liver disease	19	19268740	2e-28	1.84	[1.72-1.96]	TM6SF2
rs58542926	non-alcoholic fatty liver disease	19	19268740	5e-15	1.76	[1.62-1.9]	TM6SF2
rs13107325	alcohol consumption measurement	4	102267552	3e-59	0.0264	[0.023-0.03] unit decrease	SLC39A8
rs653178	Crohn's disease	12	111569952	7e-07			ATXN2
rs1801274	ulcerative colitis	1	161509955	2e-18			FCGR2A
rs11548656	ulcerative colitis	16	81883307	8e-08			PLCG2
rs61839660	Crohn's disease	10	6052734	2e-08			IL2RA
rs3184504	smoking status measurement, systolic blood pressure	12	111446804	3e-36			ATXN2, SH2B3
rs2521501	smoking status measurement, systolic blood pressure	15	90894158	6e-45			FES
rs10948071	smoking status measurement, diastolic blood pressure	6	43312975	1e-10			ZNF318
rs3184504	smoking status measurement, diastolic blood pressure	12	111446804	6e-67			ATXN2, SH2B3
rs10948071	smoking status measurement, systolic blood pressure	6	43312975	8e-21			ZNF318
rs2521501	smoking status measurement, diastolic blood pressure	15	90894158	3e-40			FES
rs7137828	systemic juvenile idiopathic arthritis, polyarticular juvenile idiopathic arthritis, rheumatoid factor negative, oligoarticular juvenile idiopathic arthritis	12	111494996	2e-09	1.2	[1.13-1.28]	ATXN2
rs72928038	autoimmune thyroid disease, Hashimoto's thyroiditis, Graves disease	6	90267049	1e-07	1.23	[1.14–1.32]	BACH2
rs706779	autoimmune thyroid disease, Hashimoto's thyroiditis, Graves disease	10	6056861	3e-07	1.17647	[1.1-1.25]	IL2RA
rs72928038	rheumatoid arthritis	6	90267049	8e-07	1.1282		BACH2
rs75351767	rheumatoid arthritis	7	37387748	3e-07	1.1604		ELMO1
rs11065979	diastolic blood pressure, alcohol drinking	12	111621753	2e-45			ATXN2-AS - BRAP
rs2521501	diastolic blood pressure, alcohol drinking	15	90894158	3e-31			FES
rs597808	systolic blood pressure, alcohol drinking	12	111535554	8e-32			ATXN2
rs11065979	diastolic blood pressure, alcohol consumption measurement	12	111621753	4e-21			ATXN2-AS - BRAP
rs11065979	systolic blood pressure, alcohol drinking	12	111621753	2e-22			ATXN2-AS - BRAP
rs7137828	diastolic blood pressure, alcohol consumption measurement	12	111494996	4e-24			ATXN2
rs597808	diastolic blood pressure, alcohol drinking	12	111535554	8e-60			ATXN2
rs7137828	mean arterial pressure, alcohol drinking	12	111494996	2e-19			ATXN2
rs11065979	mean arterial pressure, alcohol drinking	12	111621753	2e-14			ATXN2-AS - BRAP
rs11065979	mean arterial pressure, alcohol drinking	12	111621753	1e-11			ATXN2-AS - BRAP
rs2521501	mean arterial pressure, alcohol drinking	15	90894158	7e-19			FES
rs11065979	mean arterial pressure, alcohol consumption measurement	12	111621753	1e-16			ATXN2-AS - BRAP
rs113116201	multiple sclerosis	1	198861813	1e-06	1.29	[1.16-1.43]	MIR181A1HG
rs917116	multiple sclerosis	7	28133120	3e-10	1.09		JAZF1
rs11554159	multiple sclerosis	19	18175134	2e-24	1.15		IFI30
rs72928038	multiple sclerosis	6	90267049	2e-15	1.14		BACH2
rs597808	smoking behavior	12	111535554	2e-11	0.0145558	[0.01-0.019] unit increase	ATXN2
rs72928038	autoimmune disease	6	90267049	5e-23			BACH2
rs55733613	multiple sclerosis	16	89075315	1e-06	1.0852	NR	CBFA2T3 - ACSF3
rs72928038	multiple sclerosis	6	90267049	8e-29	1.15433	NR	BACH2
rs73060045	multiple sclerosis	12	12015197	8e-07	1.12145	NR	ETV6 - BCL2L14
rs3184504	multiple sclerosis	12	111446804	4e-11	1.0643	NR	ATXN2, SH2B3
rs3184504	autoimmune thyroid disease	12	111446804	9e-116	1.23	[NR]	ATXN2, SH2B3
rs28680958	alcohol consumption measurement	1	173879670	2e-10	0.01307	[0.009-0.0171] unit decrease	ZBTB37
rs3184504	Autoimmune Hepatitis	12	111446804	8e-08	1.4	[1.20-1.60]	ATXN2, SH2B3
rs1896857	age at onset, alcohol dependence	2	197299806	8e-06	1.3	[1.18-1.42]	ANKRD44, ANKRD44-IT1
rs2234161	ankylosing spondylitis, psoriasis, ulcerative colitis, Crohn's disease, sclerosing cholangitis	1	2559766	2e-11			TNFRSF14
rs7426056	ankylosing spondylitis, psoriasis, ulcerative colitis, Crohn's disease, sclerosing cholangitis	2	203747335	1e-20			CD28 - KRT18P39
rs72928038	ankylosing spondylitis, psoriasis, ulcerative colitis, Crohn's disease, sclerosing cholangitis	6	90267049	2e-10			BACH2
rs61839660	ankylosing spondylitis, psoriasis, ulcerative colitis, Crohn's disease, sclerosing cholangitis	10	6052734	1e-15			IL2RA
rs3184504	ankylosing spondylitis, psoriasis, ulcerative colitis, Crohn's disease, sclerosing cholangitis	12	111446804	4e-10			ATXN2, SH2B3
rs72928038	rheumatoid arthritis, celiac disease	6	90267049	4e-11	1.13		BACH2
rs74830391	rheumatoid arthritis, celiac disease	7	37387686	3e-09	1.14		ELMO1
rs11066188	rheumatoid arthritis, celiac disease	12	112172910	9e-10	1.09		HECTD4
rs72706301	response to paliperidone, schizophrenia symptom severity measurement	14	94385882	3e-06			SERPINA1
rs28680958	alcohol consumption measurement	1	173879670	5e-10	0.0109965	[0.0075-0.0145] unit decrease	ZBTB37
rs2163548	schizophrenia	2	200362139	9e-11	1.10988	[1.08-1.14]	SPATS2L
rs28680958	alcohol consumption measurement	1	173879670	7e-13	0.0114771	[0.0083-0.0146] unit decrease	ZBTB37
rs1801274	ulcerative colitis	1	161509955	2e-20	1.21	[1.16-1.26]	FCGR2A
rs1801274	ulcerative colitis	1	161509955	2e-12	1.59	[1.39-1.82]	FCGR2A
rs2258734	rheumatoid arthritis	1	2552522	6e-14	0.91	[0.89-0.93]	TNFRSF14-AS1
rs3184504	rheumatoid arthritis	12	111446804	6e-06	1.08	[NR]	ATXN2, SH2B3
rs653178	Crohn's disease	12	111569952	7e-08	1.06675	[1.04-1.09]	ATXN2
rs1801274	Crohn's disease	1	161509955	9e-11	1.08166	[1.06-1.11]	FCGR2A
rs1801274	ulcerative colitis	1	161509955	1e-41	1.18637		FCGR2A
rs3184504	latent autoimmune diabetes in adults, type 2 diabetes mellitus	12	111446804	2e-08	1.24	[1.151-1.336]	ATXN2, SH2B3
rs7426056	autoimmune disease	2	203747335	7e-12			CD28 - KRT18P39
rs7426056	rheumatoid arthritis	2	203747335	1e-08	1.11357		CD28 - KRT18P39
rs72928038	rheumatoid arthritis	6	90267049	2e-08	1.12895		BACH2
rs72928038	autoimmune disease	6	90267049	9e-12			BACH2
rs653178	smoking status measurement	12	111569952	1e-08			ATXN2
rs10774625	smoking status measurement	12	111472415	1e-10			ATXN2
rs1801274	ulcerative colitis	1	161509955	2e-16	0.16	[0.12-0.2] unit decrease	FCGR2A
rs35139284	rheumatoid arthritis	6	32593593	4e-287	0.5387	[0.51-0.57] unit increase	HLA-DRB1 - HLA-DQA1
rs3184504	rheumatoid arthritis	12	111446804	1e-17	1.08		ATXN2, SH2B3
rs2258734	rheumatoid arthritis	1	2552522	6e-06	0.94		TNFRSF14-AS1
rs2258734	rheumatoid arthritis, ACPA-positive rheumatoid arthritis, rheumatoid factor seropositivity measurement	1	2552522	3e-08	0.89		TNFRSF14-AS1
rs3184504	rheumatoid arthritis, ACPA-positive rheumatoid arthritis, rheumatoid factor seropositivity measurement	12	111446804	8e-16	1.1		ATXN2, SH2B3
rs12224032	schizophrenia	11	113043958	3e-08	0.95266	[0.94-0.97]	NCAM1
rs13024436	smoking initiation	2	86307398	7e-12	0.00606	[0.0043-0.0078] unit increase	REEP1
rs979640	smoking initiation	4	131604639	3e-11	0.00607	[0.0043-0.0079] unit increase	LINC02377 - RN7SL205P
rs2258734	rheumatoid arthritis, anti-citrullinated protein antibody seropositivity, rheumatoid factor seropositivity measurement	1	2552522	1e-14	0.881968	[0.854403754435505-0.910420604551279]	TNFRSF14-AS1
rs72928038	rheumatoid arthritis	6	90267049	1e-08	1.10893	[1.07007491012017-1.14920608663398]	BACH2
rs3184504	rheumatoid arthritis	12	111446804	3e-11	0.915029	[0.891484239029607-0.93919469438279]	ATXN2, SH2B3
rs3184504	rheumatoid arthritis, anti-citrullinated protein antibody seropositivity, rheumatoid factor seropositivity measurement	12	111446804	1e-08	0.921364	[0.895899099083128-0.947552897563286]	ATXN2, SH2B3
rs72928038	rheumatoid arthritis, anti-citrullinated protein antibody seropositivity, rheumatoid factor seropositivity measurement	6	90267049	1e-06	1.09977	[1.05811466809395-1.1430627589183]	BACH2
rs11214436	smoking initiation	11	112960059	1e-12	0.0196	[0.014-0.025] unit increase	LINC02763 - NCAM1
rs2258734	rheumatoid arthritis	1	2552522	3e-10	0.910374	[0.884345489941591-0.937168172590856]	TNFRSF14-AS1
rs72928038	rheumatoid arthritis	6	90267049	6e-09	1.11271	[1.07329854909163-1.15357214062761]	BACH2
rs3184504	rheumatoid arthritis	12	111446804	1e-10	0.916402	[0.89247255741873-0.940973326028016]	ATXN2, SH2B3
rs2258734	rheumatoid arthritis	1	2552522	4e-19	0.905833	[0.886512898347861-0.925574737881567]	TNFRSF14-AS1
rs2258734	rheumatoid arthritis, anti-citrullinated protein antibody seropositivity, rheumatoid factor seropositivity measurement	1	2552522	2e-24	0.876516	[0.854632663753815-0.898960247019011]	TNFRSF14-AS1
rs2258734	rheumatoid arthritis	1	2552522	4e-09	0.901045	[0.8703225729682-0.932852075864541]	TNFRSF14-AS1
rs3184504	rheumatoid arthritis, anti-citrullinated protein antibody seropositivity, rheumatoid factor seropositivity measurement	12	111446804	4e-08	0.923486	[0.897786058402718-0.949920940266569]	ATXN2, SH2B3
rs72928038	rheumatoid arthritis, anti-citrullinated protein antibody seropositivity, rheumatoid factor seropositivity measurement	6	90267049	8e-07	1.10296	[1.06077175791065-1.14683191389866]	BACH2
rs2258734	rheumatoid arthritis, anti-citrullinated protein antibody seropositivity, rheumatoid factor seropositivity measurement	1	2552522	2e-10	0.862517	[0.824014492831346-0.902819315502971]	TNFRSF14-AS1
rs238926	smoking initiation	11	114104488	4e-22	0.00855	[0.0068-0.0103] unit decrease	ZBTB16
rs13024436	smoking initiation	2	86307398	9e-15	0.00608	[0.0045-0.0076] unit increase	REEP1
rs10774625	smoking initiation	12	111472415	7e-31	0.00943	[0.0078-0.011] unit decrease	ATXN2
rs6658353	schizophrenia, inflammatory bowel disease	1	161499264	1e-09			RNU6-481P - FCGR2A
rs11026566	smoking initiation	11	22450643	4e-13	0.00481	[0.0031-0.0065] unit increase	LINC01495
rs34664008	alcohol consumption measurement	8	112163200	3e-09	0.00711	[0.0048-0.0095] unit decrease	RNU4-37P - CSMD3

## Sheet: S2
SNP	effect_allele	other_allele	beta	eaf	se	pval	chr	pos	id	samplesize	exposure	R2	F_pow_beta_se
rs10006723	T	G	0.170956	0.052858	0.0345341	7.40711e-07	4	101752577	GCST90199621	8192	Carnitine levels	0.00292634	24.506
rs10826332	A	T	-0.142187	0.0770596	0.0286481	6.9336e-07	10	59620508	GCST90199621	8192	Carnitine levels	0.00287574	24.6336
rs112819917	A	G	-0.438422	0.00817656	0.0855532	2.98241e-07	6	58310440	GCST90199621	8192	Carnitine levels	0.00311759	26.2611
rs115168226	G	A	-0.446554	0.00618191	0.097039	4.18852e-06	4	39615371	GCST90199621	8192	Carnitine levels	0.00245023	21.1766
rs11871125	T	C	0.072665	0.394949	0.0157893	4.1814e-06	17	19529080	GCST90199621	8192	Carnitine levels	0.00252356	21.1799
rs138190991	A	T	-0.212246	0.0301671	0.0448917	2.26798e-06	10	59984318	GCST90199621	8192	Carnitine levels	0.00263596	22.3536
rs149235996	G	A	-0.56909	0.0120372	0.0700396	4.46387e-16	5	151340348	GCST90199621	8192	Carnitine levels	0.00770297	66.0199
rs1765260	A	G	-0.0999797	0.153343	0.0211507	2.27832e-06	15	79574005	GCST90199621	8192	Carnitine levels	0.00259552	22.3447
rs2512510	A	G	-0.0870239	0.216759	0.0186419	3.03877e-06	11	80402523	GCST90199621	8192	Carnitine levels	0.00257146	21.792
rs2625939	T	C	0.0859678	0.228206	0.0183528	2.81073e-06	12	94623634	GCST90199621	8192	Carnitine levels	0.00260334	21.9415
rs7705826	G	T	0.199276	0.833702	0.0204928	2.37787e-22	5	132396764	GCST90199621	8192	Carnitine levels	0.0110113	94.56
rs79717472	G	A	-0.218081	0.0280471	0.0461728	2.32235e-06	9	120853883	GCST90199621	8192	Carnitine levels	0.00259298	22.3081
rs2749463	C	G	-0.10725	0.844828	0.022653	2.19626e-06	14	49018533	GCST90199622	7306	Benzoate levels	0.00301583	22.4152
rs62209511	T	C	-0.194544	0.0387693	0.0425626	4.85941e-06	21	23369148	GCST90199622	7306	Benzoate levels	0.00282086	20.892
rs6468762	A	G	0.319567	0.0144798	0.068531	3.1148e-06	8	101217958	GCST90199622	7306	Benzoate levels	0.00291462	21.7445
rs72638543	T	C	0.185887	0.0417238	0.0404404	4.29519e-06	1	6935462	GCST90199622	7306	Benzoate levels	0.00276314	21.1284
rs9943251	A	G	0.0830144	0.315014	0.0176575	2.58422e-06	1	151944639	GCST90199622	7306	Benzoate levels	0.00297405	22.1029
rs113410972	A	G	0.141264	0.135389	0.0309121	4.88054e-06	3	134325888	GCST90199623	4641	Maltotriose levels	0.00467194	20.8836
rs117257402	T	C	0.523098	0.00954654	0.106839	9.77447e-07	7	83782516	GCST90199623	4641	Maltotriose levels	0.00517459	23.9721
rs1230433	A	G	-0.105534	0.655467	0.021612	1.04432e-06	13	46195297	GCST90199623	4641	Maltotriose levels	0.00503033	23.8449
rs1254839	G	A	-0.107757	0.322023	0.0223276	1.39183e-06	14	61953888	GCST90199623	4641	Maltotriose levels	0.00507017	23.292
rs1360005	C	T	0.097467	0.510903	0.0207116	2.52725e-06	10	95311303	GCST90199623	4641	Maltotriose levels	0.00474765	22.1456
rs141782806	C	T	-0.367335	0.0169583	0.0795794	3.91306e-06	21	22791486	GCST90199623	4641	Maltotriose levels	0.00449893	21.307
rs147666382	A	G	-0.2699	0.0362508	0.0550729	9.54593e-07	2	209703171	GCST90199623	4641	Maltotriose levels	0.00509	24.0176
rs150000891	T	G	-0.322444	0.0219792	0.0705527	4.87109e-06	9	1931505	GCST90199623	4641	Maltotriose levels	0.00446991	20.8873
rs3935534	C	G	-0.105364	0.682113	0.0225011	2.83227e-06	15	61386873	GCST90199623	4641	Maltotriose levels	0.00481442	21.9269
rs6006574	C	G	0.285259	0.0282214	0.0623725	4.7969e-06	22	43905879	GCST90199623	4641	Maltotriose levels	0.00446328	20.9167
rs72552153	A	G	-0.451935	0.0123004	0.0933029	1.27418e-06	11	123627498	GCST90199623	4641	Maltotriose levels	0.00496279	23.4618
rs72670481	T	C	-0.287487	0.0444222	0.0506395	1.36972e-08	1	68255458	GCST90199623	4641	Maltotriose levels	0.00701669	32.2298
rs75183407	T	C	-0.330457	0.0230852	0.0688133	1.56907e-06	12	129779913	GCST90199623	4641	Maltotriose levels	0.0049255	23.0614
rs1505993	T	C	-0.24093	0.0219714	0.0524855	4.42373e-06	5	40519286	GCST90199624	8260	Hippurate levels	0.00249472	21.0719
rs16909710	T	C	-0.19262	0.0418998	0.0384132	5.31941e-07	12	14111937	GCST90199624	8260	Hippurate levels	0.0029789	25.1444
rs375709482	T	C	-0.255607	0.0190974	0.0555964	4.27499e-06	6	114434155	GCST90199624	8260	Hippurate levels	0.0024478	21.1374
rs3779084	G	A	0.0853795	0.212634	0.0186386	4.63251e-06	7	50501037	GCST90199624	8260	Hippurate levels	0.00244088	20.9836
rs62326335	G	C	-0.0890288	0.236388	0.0182274	1.03783e-06	4	171966715	GCST90199624	8260	Hippurate levels	0.00286147	23.8568
rs6443435	C	T	0.0729509	0.555966	0.0155727	2.80605e-06	3	177202726	GCST90199624	8260	Hippurate levels	0.00262758	21.9449
rs72770519	A	G	-0.0980699	0.162015	0.0209321	2.79769e-06	16	22787037	GCST90199624	8260	Hippurate levels	0.00261152	21.9506
rs1020048	C	A	-0.102991	0.809931	0.0198761	2.19934e-07	9	84052078	GCST90199625	8243	Methionine sulfoxide levels	0.00326579	26.8495
rs146902454	C	T	-0.222442	0.0354437	0.0421167	1.2809e-07	20	51754403	GCST90199625	8243	Methionine sulfoxide levels	0.00338322	27.8949
rs3138108	T	C	0.0870865	0.230257	0.0182194	1.75401e-06	2	227802190	GCST90199625	8243	Methionine sulfoxide levels	0.00268838	22.8472
rs66676945	T	C	0.0997286	0.18189	0.0200715	6.74151e-07	5	158982497	GCST90199625	8243	Methionine sulfoxide levels	0.00295999	24.6877
rs76954145	T	C	-0.192677	0.0434198	0.0380845	4.2103e-07	10	101716593	GCST90199625	8243	Methionine sulfoxide levels	0.00308389	25.5955
rs78762284	A	G	0.1179	0.14571	0.0220764	9.26651e-08	12	110706960	GCST90199625	8243	Methionine sulfoxide levels	0.00346061	28.5214
rs10518870	G	A	0.0728152	0.559125	0.0159215	4.79876e-06	15	56725690	GCST90199626	7965	Xanthurenate levels	0.00261396	20.9159
rs117776343	C	A	-0.254301	0.0229805	0.0519299	9.73115e-07	14	91044447	GCST90199626	7965	Xanthurenate levels	0.00290395	23.9807
rs13038820	A	G	-0.108314	0.152841	0.0216513	5.65531e-07	20	38613187	GCST90199626	7965	Xanthurenate levels	0.00303811	25.0266
rs1339135	G	A	-0.102275	0.142632	0.0221736	3.97938e-06	1	164891445	GCST90199626	7965	Xanthurenate levels	0.00255831	21.2749
rs142739097	G	A	-0.281069	0.0170605	0.0600788	2.8921e-06	3	82428809	GCST90199626	7965	Xanthurenate levels	0.00264956	21.8869
rs2762353	G	A	0.108263	0.556451	0.0156013	3.93898e-12	6	25794203	GCST90199626	7965	Xanthurenate levels	0.00578574	48.1547
rs354710	T	C	0.0973775	0.587063	0.0160404	1.27297e-09	2	143129515	GCST90199626	7965	Xanthurenate levels	0.00459744	36.8542
rs41294573	T	C	0.148756	0.0615182	0.0320487	3.45762e-06	10	5983272	GCST90199626	7965	Xanthurenate levels	0.0025551	21.5441
rs4148325	T	C	0.160369	0.326316	0.0164451	1.81218e-22	2	233764663	GCST90199626	7965	Xanthurenate levels	0.0113075	95.0972
rs4952404	T	C	0.0900816	0.209216	0.0193387	3.1916e-06	2	40333490	GCST90199626	7965	Xanthurenate levels	0.00268507	21.6979
rs55953511	A	G	0.260906	0.0251338	0.0506967	2.65512e-07	2	88277900	GCST90199626	7965	Xanthurenate levels	0.00333581	26.4855
rs610480	G	A	0.0847289	0.764105	0.0185433	4.89465e-06	6	139895926	GCST90199626	7965	Xanthurenate levels	0.002588	20.878
rs62344716	A	G	-0.150456	0.065916	0.0311209	1.33435e-06	4	170071702	GCST90199626	7965	Xanthurenate levels	0.00278757	23.373
rs74323113	T	G	0.240073	0.0231871	0.0515337	3.18436e-06	4	110473158	GCST90199626	7965	Xanthurenate levels	0.00261081	21.7022
rs80253618	A	G	0.145764	0.114498	0.0245961	3.09841e-09	4	169940405	GCST90199626	7965	Xanthurenate levels	0.00430842	35.1211
rs8058114	A	G	0.0980895	0.167555	0.0207577	2.29605e-06	16	12603772	GCST90199626	7965	Xanthurenate levels	0.00268403	22.3299
rs117299913	C	T	0.27471	0.0263158	0.0585098	2.66467e-06	6	124610707	GCST90199627	5606	N-alpha-acetylornithine levels	0.00386735	22.0441
rs117413891	T	C	0.333876	0.016178	0.0723372	3.92063e-06	16	13482830	GCST90199627	5606	N-alpha-acetylornithine levels	0.00354848	21.3033
rs13296886	G	C	-0.158395	0.0835143	0.0335323	2.31636e-06	9	81723130	GCST90199627	5606	N-alpha-acetylornithine levels	0.0038406	22.3129
rs149122905	G	A	0.414825	0.010359	0.0905551	4.62956e-06	5	102029922	GCST90199627	5606	N-alpha-acetylornithine levels	0.00352822	20.9848
rs17360657	C	T	0.238255	0.0336427	0.0504986	2.38105e-06	6	36548250	GCST90199627	5606	N-alpha-acetylornithine levels	0.00369099	22.26
rs182387902	T	C	-0.469348	0.0100683	0.0920617	3.42909e-07	1	7573804	GCST90199627	5606	N-alpha-acetylornithine levels	0.00439118	25.9915
rs62053878	T	C	-0.307882	0.0191106	0.0672143	4.63646e-06	17	13932613	GCST90199627	5606	N-alpha-acetylornithine levels	0.0035538	20.9819
rs10966648	T	C	-0.0937684	0.745054	0.0178574	1.51321e-07	9	2512056	GCST90199628	8289	3-methylhistidine levels	0.00334025	27.5725
rs114734560	T	C	-0.35764	0.0102702	0.076823	3.23383e-06	1	33744394	GCST90199628	8289	3-methylhistidine levels	0.00260027	21.6725
rs12138831	T	G	-0.223214	0.0257563	0.0486608	4.4935e-06	1	78644960	GCST90199628	8289	3-methylhistidine levels	0.00250048	21.0419
rs12553086	G	T	0.14967	0.0669778	0.0307172	1.1018e-06	9	131750885	GCST90199628	8289	3-methylhistidine levels	0.00279977	23.7414
rs13234372	A	G	-0.0821865	0.309524	0.0166991	8.58358e-07	7	110247043	GCST90199628	8289	3-methylhistidine levels	0.00288718	24.2223
rs1857803	C	T	-0.0823134	0.265217	0.017447	2.38263e-06	5	102634283	GCST90199628	8289	3-methylhistidine levels	0.00264078	22.2587
rs2518573	G	T	0.0801615	0.738791	0.017558	4.98237e-06	6	53134058	GCST90199628	8289	3-methylhistidine levels	0.00248011	20.844
rs72879030	C	G	-0.116576	0.106939	0.0252142	3.77474e-06	2	47207061	GCST90199628	8289	3-methylhistidine levels	0.00259577	21.3761
rs75256283	A	T	0.156459	0.0592049	0.0328215	1.87007e-06	4	113333758	GCST90199628	8289	3-methylhistidine levels	0.00272699	22.724
rs752834	A	G	0.0925549	0.194184	0.0194528	1.95589e-06	2	111041081	GCST90199628	8289	3-methylhistidine levels	0.00268088	22.6378
rs7746774	G	A	-0.10469	0.144171	0.021704	1.41037e-06	6	139030342	GCST90199628	8289	3-methylhistidine levels	0.00270461	23.2665
rs10816075	T	C	0.0973711	0.164771	0.0205632	2.18817e-06	9	9247320	GCST90199629	8212	Glycerophosphorylcholine (GPC) levels	0.00260962	22.4222
rs11773889	T	C	-0.0874834	0.221719	0.0185441	2.38644e-06	7	36298980	GCST90199629	8212	Glycerophosphorylcholine (GPC) levels	0.00264132	22.2556
rs12800817	A	G	0.192118	0.0394753	0.0392089	9.59083e-07	11	94286856	GCST90199629	8212	Glycerophosphorylcholine (GPC) levels	0.00279898	24.0086
rs141866706	C	T	-0.348062	0.0108575	0.0740522	2.59877e-06	14	73791661	GCST90199629	8212	Glycerophosphorylcholine (GPC) levels	0.00260215	22.0921
rs4715365	T	C	0.16235	0.0518449	0.0350163	3.5449e-06	6	52926962	GCST90199629	8212	Glycerophosphorylcholine (GPC) levels	0.00259131	21.4963
rs6981994	C	T	0.271135	0.0174872	0.0585165	3.59568e-06	8	134660962	GCST90199629	8212	Glycerophosphorylcholine (GPC) levels	0.00252615	21.4691
rs71468473	T	C	0.102458	0.166274	0.0206861	7.30718e-07	12	131213698	GCST90199629	8212	Glycerophosphorylcholine (GPC) levels	0.00291051	24.5321
rs72803677	T	G	-0.301878	0.0142254	0.0649424	3.34525e-06	16	53774515	GCST90199629	8212	Glycerophosphorylcholine (GPC) levels	0.00255585	21.6076
rs74814187	T	C	0.158928	0.0546213	0.0336247	2.28402e-06	1	177105662	GCST90199629	8212	Glycerophosphorylcholine (GPC) levels	0.00260855	22.34
rs77692382	T	C	0.124343	0.249324	0.0177226	2.28252e-12	1	39941043	GCST90199629	8212	Glycerophosphorylcholine (GPC) levels	0.00578748	49.2252
rs9487777	C	G	-0.273645	0.0187874	0.0563802	1.21261e-06	6	111985317	GCST90199629	8212	Glycerophosphorylcholine (GPC) levels	0.0027608	23.5571
rs117291585	T	C	0.241913	0.0241775	0.052514	4.09221e-06	20	60269481	GCST90199630	7059	Phenylacetate levels	0.00276141	21.2211
rs148515684	A	G	0.329495	0.0138573	0.0697969	2.34952e-06	11	32806391	GCST90199630	7059	Phenylacetate levels	0.00296719	22.2857
rs150248294	A	G	-0.377677	0.0102142	0.080216	2.49851e-06	12	56853738	GCST90199630	7059	Phenylacetate levels	0.00288414	22.1676
rs1604572	G	C	-0.0886552	0.317746	0.0174741	3.90507e-07	3	131672868	GCST90199630	7059	Phenylacetate levels	0.00340773	25.7406
rs188124348	C	T	0.358611	0.0125871	0.0731176	9.36257e-07	16	80540228	GCST90199630	7059	Phenylacetate levels	0.0031967	24.0549
rs189587	A	G	0.0806004	0.432367	0.0164433	9.50008e-07	4	77578931	GCST90199630	7059	Phenylacetate levels	0.00318878	24.0268
rs3856733	G	C	-0.0881978	0.300579	0.0180229	9.89884e-07	3	42106201	GCST90199630	7059	Phenylacetate levels	0.00327072	23.9478
rs59532339	T	A	0.461097	0.0235728	0.0539542	1.2734e-17	16	20568350	GCST90199630	7059	Phenylacetate levels	0.00978736	73.0355
rs7196912	T	C	0.225688	0.0315558	0.0462149	1.04254e-06	16	20589290	GCST90199630	7059	Phenylacetate levels	0.00311315	23.8481
rs73057725	A	G	0.222167	0.0350404	0.0444899	5.92485e-07	7	5394476	GCST90199630	7059	Phenylacetate levels	0.00333785	24.9365
rs7526830	C	T	0.11933	0.113773	0.0256291	3.22345e-06	1	168675145	GCST90199630	7059	Phenylacetate levels	0.00287153	21.6787
rs78580580	C	A	-0.294915	0.017728	0.0614523	1.59391e-06	12	104450374	GCST90199630	7059	Phenylacetate levels	0.00302911	23.0312
rs8001043	C	T	-0.0811984	0.693867	0.0177149	4.57013e-06	13	34753839	GCST90199630	7059	Phenylacetate levels	0.00280099	21.0096
rs145992024	T	C	-0.347476	0.0102986	0.0734813	2.2589e-06	12	24284993	GCST90199631	8257	3-methyl-2-oxovalerate levels	0.00246129	22.3612
rs58729469	T	C	0.101193	0.159259	0.0201862	5.35894e-07	11	36050283	GCST90199631	8257	3-methyl-2-oxovalerate levels	0.00274219	25.13
rs6055350	C	G	-0.215685	0.962906	0.0396894	5.50013e-08	20	858872	GCST90199631	8257	3-methyl-2-oxovalerate levels	0.00332321	29.5319
rs7660693	C	T	0.0791272	0.497027	0.0148481	9.86958e-08	4	88307231	GCST90199631	8257	3-methyl-2-oxovalerate levels	0.00313045	28.3994
rs10945808	T	C	-0.130904	0.0976838	0.0285309	4.47212e-06	6	162299162	GCST90199632	7099	Tartarate levels	0.00302077	21.0511
rs116626434	A	G	-0.149526	0.0721524	0.0320676	3.11891e-06	1	83175694	GCST90199632	7099	Tartarate levels	0.00299358	21.7421
rs13089230	A	G	0.0825424	0.621953	0.0175787	2.65821e-06	3	177836416	GCST90199632	7099	Tartarate levels	0.00320396	22.0486
rs142959592	T	C	-0.373738	0.0106022	0.0817952	4.89608e-06	11	77121326	GCST90199632	7099	Tartarate levels	0.00293043	20.8775
rs298392	T	C	0.087711	0.28972	0.0186612	2.59941e-06	5	74552072	GCST90199632	7099	Tartarate levels	0.00316626	22.0917
rs628038	C	T	-0.0783007	0.386617	0.0170337	4.2902e-06	6	73615534	GCST90199632	7099	Tartarate levels	0.00290786	21.1307
rs77798428	A	G	-0.318661	0.0184793	0.0614021	2.10597e-07	15	58376202	GCST90199632	7099	Tartarate levels	0.0036836	26.9334
rs79983252	A	C	0.236427	0.0301043	0.0486249	1.16058e-06	1	175616377	GCST90199632	7099	Tartarate levels	0.00326421	23.6416
rs10008401	C	T	0.0800086	0.609542	0.0170477	2.68944e-06	4	116858781	GCST90199633	6902	Suberate (C8-DC) levels	0.00304706	22.0263
rs11158833	G	A	-0.0922378	0.759084	0.0196709	2.74475e-06	14	70111694	GCST90199633	6902	Suberate (C8-DC) levels	0.00311174	21.9872
rs12555229	G	C	-0.0955533	0.250852	0.0196317	1.13142e-06	9	135788065	GCST90199633	6902	Suberate (C8-DC) levels	0.00343168	23.6906
rs146529314	G	T	0.336938	0.0147642	0.0697181	1.34585e-06	7	106007929	GCST90199633	6902	Suberate (C8-DC) levels	0.00330278	23.3566
rs17738405	C	T	-0.193637	0.0453877	0.0395206	9.60098e-07	7	3235891	GCST90199633	6902	Suberate (C8-DC) levels	0.00324917	24.0065
rs189725310	T	C	-0.167962	0.0547126	0.0363969	3.9362e-06	2	208748506	GCST90199633	6902	Suberate (C8-DC) levels	0.00291812	21.2958
rs34357043	G	T	0.266628	0.0233082	0.0551228	1.31829e-06	4	31925736	GCST90199633	6902	Suberate (C8-DC) levels	0.00323674	23.3964
rs6914551	C	T	-0.366135	0.011276	0.0791195	3.69883e-06	6	106686831	GCST90199633	6902	Suberate (C8-DC) levels	0.00298912	21.4149
rs6923178	G	C	0.121756	0.119895	0.025941	2.68478e-06	6	79684023	GCST90199633	6902	Suberate (C8-DC) levels	0.00312857	22.0296
rs72777931	A	G	0.336072	0.0147465	0.0690214	1.12109e-06	16	23857673	GCST90199633	6902	Suberate (C8-DC) levels	0.00328195	23.7081
rs115469488	A	G	-0.663355	0.00284936	0.14407	4.13661e-06	22	22766918	GCST90199634	8128	5-hydroxylysine levels	0.00250052	21.2004
rs12499749	A	G	0.176873	0.0455162	0.0364889	1.25139e-06	4	30325758	GCST90199634	8128	5-hydroxylysine levels	0.00271824	23.4964
rs144429282	T	C	0.387083	0.0119106	0.0705729	4.13767e-08	3	30096963	GCST90199634	8128	5-hydroxylysine levels	0.0035267	30.0838
rs17533872	T	C	0.0752854	0.424131	0.0158196	1.94553e-06	13	41641427	GCST90199634	8128	5-hydroxylysine levels	0.0027687	22.648
rs3819547	C	G	-0.124927	0.0878938	0.0272675	4.61627e-06	14	72465045	GCST90199634	8128	5-hydroxylysine levels	0.00250234	20.9905
rs3885951	G	A	0.578606	0.0990508	0.0249628	7.46543e-119	15	78533575	GCST90199634	8128	5-hydroxylysine levels	0.0597522	537.254
rs58374597	A	T	0.610277	0.0158799	0.0609732	1.39229e-23	15	78417591	GCST90199634	8128	5-hydroxylysine levels	0.0116407	100.179
rs6495304	A	G	0.266767	0.973048	0.0475445	2.01281e-08	15	78508074	GCST90199634	8128	5-hydroxylysine levels	0.00373267	31.4821
rs74582811	G	A	0.227003	0.0289046	0.0458676	7.45581e-07	15	78966596	GCST90199634	8128	5-hydroxylysine levels	0.00289282	24.4935
rs112307471	A	G	-0.238964	0.0250225	0.0506661	2.40006e-06	1	204454067	GCST90199635	7925	3-phenylpropionate hydrocinnamate levels	0.00278625	22.2449
rs116511059	T	C	0.400938	0.0094268	0.0799895	5.37602e-07	5	27584519	GCST90199635	7925	3-phenylpropionate hydrocinnamate levels	0.00300217	25.124
rs12929353	A	G	-0.396283	0.00898891	0.0827237	1.6642e-06	16	1189810	GCST90199635	7925	3-phenylpropionate hydrocinnamate levels	0.00279786	22.9483
rs13283163	A	G	0.170526	0.0526149	0.0347529	9.25742e-07	9	3389660	GCST90199635	7925	3-phenylpropionate hydrocinnamate levels	0.00289899	24.0768
rs141685561	T	C	-0.143423	0.0739347	0.0298661	1.56938e-06	11	23891620	GCST90199635	7925	3-phenylpropionate hydrocinnamate levels	0.00281681	23.0611
rs146175767	T	C	-0.121342	0.0945706	0.0264241	4.38776e-06	4	86073341	GCST90199635	7925	3-phenylpropionate hydrocinnamate levels	0.00252152	21.0873
rs147941428	G	A	-0.340237	0.0130043	0.0690333	8.28252e-07	7	5766027	GCST90199635	7925	3-phenylpropionate hydrocinnamate levels	0.00297163	24.291
rs148153141	G	A	-0.27871	0.0199163	0.0551887	4.41503e-07	16	20426589	GCST90199635	7925	3-phenylpropionate hydrocinnamate levels	0.00303254	25.5038
rs191187061	T	C	-0.304207	0.0178844	0.0586874	2.1775e-07	1	156527256	GCST90199635	7925	3-phenylpropionate hydrocinnamate levels	0.00325091	26.8688
rs2186671	G	A	-0.0760014	0.448059	0.016068	2.24527e-06	11	109407701	GCST90199635	7925	3-phenylpropionate hydrocinnamate levels	0.00285694	22.3728
rs34927101	T	C	0.294909	0.0178774	0.0587005	5.06156e-07	16	20433373	GCST90199635	7925	3-phenylpropionate hydrocinnamate levels	0.00305405	25.2402
rs4812445	G	A	-0.0994662	0.253933	0.0192108	2.24745e-07	20	40610096	GCST90199635	7925	3-phenylpropionate hydrocinnamate levels	0.00374868	26.8077
rs62058082	T	C	-0.105084	0.168677	0.0220071	1.7969e-06	17	12879352	GCST90199635	7925	3-phenylpropionate hydrocinnamate levels	0.00309691	22.8007
rs74432647	T	C	0.150663	0.0724275	0.0304065	7.23414e-07	2	224858109	GCST90199635	7925	3-phenylpropionate hydrocinnamate levels	0.00304996	24.5516
rs4843270	A	C	0.205627	0.265349	0.0165261	1.53431e-35	16	87844466	GCST90199636	8244	Kynurenine levels	0.016485	154.817
rs6481144	C	A	-0.21192	0.971072	0.0450635	2.56748e-06	10	55140633	GCST90199636	8244	Kynurenine levels	0.00252315	22.1154
rs6540080	A	G	-0.107927	0.287217	0.0164258	5.01151e-11	16	87784963	GCST90199636	8244	Kynurenine levels	0.00476933	43.1725
rs72761290	A	C	0.135722	0.0752681	0.0286233	2.11975e-06	9	130403493	GCST90199636	8244	Kynurenine levels	0.00256423	22.4834
rs75973738	A	T	-0.194072	0.0423521	0.0374159	2.13841e-07	14	84718587	GCST90199636	8244	Kynurenine levels	0.00305518	26.9038
rs9821445	C	T	0.0994985	0.147783	0.0206581	1.46142e-06	3	184219831	GCST90199636	8244	Kynurenine levels	0.00249366	23.1981
rs9933330	T	C	-0.103406	0.180459	0.0193124	8.58377e-08	16	20355488	GCST90199636	8244	Kynurenine levels	0.00316279	28.6694
rs9988529	C	T	-0.180183	0.042129	0.036929	1.06523e-06	1	63194695	GCST90199636	8244	Kynurenine levels	0.00262027	23.8063
rs10762589	T	C	-0.0883667	0.752636	0.017702	5.97844e-07	10	74229994	GCST90199637	7802	N-acetylglutamate levels	0.00290756	24.9191
rs10872573	C	T	-0.0805091	0.723072	0.0174765	4.09071e-06	6	100362746	GCST90199637	7802	N-acetylglutamate levels	0.00259578	21.2217
rs12070599	A	G	-0.0833283	0.31028	0.0173446	1.55314e-06	1	166530566	GCST90199637	7802	N-acetylglutamate levels	0.00297195	23.0811
rs148804382	A	C	0.395956	0.0103166	0.0769657	2.68117e-07	3	52078217	GCST90199637	7802	N-acetylglutamate levels	0.00320152	26.4667
rs4336667	A	G	-0.0726878	0.567883	0.0157023	3.67215e-06	9	105978380	GCST90199637	7802	N-acetylglutamate levels	0.00259306	21.4287
rs60665648	C	T	-0.261085	0.0195022	0.0554528	2.49863e-06	13	41455862	GCST90199637	7802	N-acetylglutamate levels	0.0026069	22.1675
rs117110311	C	G	0.488462	0.005377	0.106255	4.28443e-06	11	107383264	GCST90199638	8201	Glycerol 3-phosphate levels	0.00255206	21.1331
rs118174096	T	C	-0.281275	0.0158449	0.06139	4.6107e-06	6	112661622	GCST90199638	8201	Glycerol 3-phosphate levels	0.00246743	20.9926
rs12770630	T	C	-0.115058	0.12587	0.0235144	9.92606e-07	10	109776626	GCST90199638	8201	Glycerol 3-phosphate levels	0.00291314	23.9423
rs138201625	C	G	0.330102	0.0129099	0.0688063	1.6062e-06	1	158472466	GCST90199638	8201	Glycerol 3-phosphate levels	0.00277719	23.0165
rs143671553	G	A	-0.236422	0.0235791	0.0500149	2.27834e-06	6	76893247	GCST90199638	8201	Glycerol 3-phosphate levels	0.00257377	22.3448
rs149000340	T	C	-0.283142	0.0174881	0.059454	1.91329e-06	2	207084178	GCST90199638	8201	Glycerol 3-phosphate levels	0.00275498	22.6802
rs186366783	A	T	0.2955	0.0223242	0.0524575	1.76967e-08	20	5516581	GCST90199638	8201	Glycerol 3-phosphate levels	0.00381167	31.7322
rs3750309	G	T	0.0779824	0.455985	0.015705	6.85374e-07	8	60876009	GCST90199638	8201	Glycerol 3-phosphate levels	0.00301706	24.6557
rs6695630	G	C	-0.110939	0.12601	0.0235356	2.43304e-06	1	39602239	GCST90199638	8201	Glycerol 3-phosphate levels	0.00271088	22.2187
rs7319463	A	G	-0.217628	0.0285504	0.0465571	2.94778e-06	13	31418470	GCST90199638	8201	Glycerol 3-phosphate levels	0.00262719	21.8503
rs73499488	G	C	0.248377	0.0231351	0.0518527	1.66738e-06	11	80347492	GCST90199638	8201	Glycerol 3-phosphate levels	0.00278842	22.9446
rs11076256	T	C	0.714384	0.0774033	0.0271182	6.11518e-153	16	58718562	GCST90199639	8256	Imidazole lactate levels	0.0728895	693.972
rs12601778	T	C	-0.107145	0.434368	0.0153104	2.59273e-12	17	82233472	GCST90199639	8256	Imidazole lactate levels	0.00564112	48.9746
rs143277630	T	C	-0.312217	0.0475578	0.0355437	1.57688e-18	16	58781671	GCST90199639	8256	Imidazole lactate levels	0.00883087	77.1592
rs1441770	A	G	-0.0757838	0.399513	0.0157461	1.48783e-06	8	19899808	GCST90199639	8256	Imidazole lactate levels	0.00275561	23.1636
rs145281230	G	A	-0.439015	0.0105506	0.0738951	2.8318e-09	3	50205849	GCST90199639	8256	Imidazole lactate levels	0.00402401	35.2962
rs2229742	C	G	0.116801	0.0999389	0.0254704	4.52323e-06	21	14966851	GCST90199639	8256	Imidazole lactate levels	0.00245431	21.0291
rs2805103	A	T	0.0969957	0.70863	0.0168381	8.38658e-09	9	128836618	GCST90199639	8256	Imidazole lactate levels	0.00388507	33.1832
rs4150575	T	C	0.107027	0.688358	0.0165673	1.04616e-10	11	18334919	GCST90199639	8256	Imidazole lactate levels	0.00491459	41.7333
rs490379	C	A	-0.133215	0.136264	0.0219505	1.28793e-09	1	88252216	GCST90199639	8256	Imidazole lactate levels	0.00417733	36.8313
rs61798917	A	G	0.0769112	0.382142	0.0155656	7.76861e-07	1	89040410	GCST90199639	8256	Imidazole lactate levels	0.00279333	24.4145
rs72724763	G	C	-0.0871675	0.220711	0.0184136	2.20296e-06	4	139208469	GCST90199639	8256	Imidazole lactate levels	0.00261374	22.4095
rs7530513	A	G	0.397623	0.50267	0.0144873	7.70378e-166	1	88944228	GCST90199639	8256	Imidazole lactate levels	0.0790498	753.3
rs7563086	T	C	0.14342	0.0697089	0.0297498	1.42921e-06	2	46142357	GCST90199639	8256	Imidazole lactate levels	0.00266782	23.2408
rs9878908	T	C	-0.086292	0.795375	0.0187632	4.24526e-06	3	12260963	GCST90199639	8256	Imidazole lactate levels	0.00242383	21.1508
rs13163650	G	A	0.0793781	0.726177	0.0168637	2.51326e-06	5	155810911	GCST90199640	8144	4-guanidinobutanoate levels	0.00250579	22.1562
rs140852306	T	C	-0.128618	0.0768229	0.0280679	4.59712e-06	9	95736243	GCST90199640	8144	4-guanidinobutanoate levels	0.00234644	20.9983
rs45622433	A	G	-0.392152	0.00786531	0.0846735	3.63311e-06	14	75023053	GCST90199640	8144	4-guanidinobutanoate levels	0.00240008	21.4493
rs7380998	G	A	-0.179866	0.961782	0.0385778	3.12531e-06	5	112609807	GCST90199640	8144	4-guanidinobutanoate levels	0.00237833	21.7382
rs10898981	C	A	0.0773381	0.678023	0.0164678	2.64893e-06	11	74381420	GCST90199641	7988	Glucuronate levels	0.00261148	22.0554
rs140946796	G	T	0.373006	0.00899371	0.0808908	4.00306e-06	3	13141142	GCST90199641	7988	Glucuronate levels	0.00248014	21.2634
rs1561398	T	C	-0.0832245	0.252229	0.0178383	3.07873e-06	5	72190958	GCST90199641	7988	Glucuronate levels	0.00261274	21.7668
rs189957470	T	C	-0.288782	0.0160574	0.0611897	2.36482e-06	12	56534866	GCST90199641	7988	Glucuronate levels	0.00263521	22.2733
rs6539427	C	T	-0.0846334	0.220234	0.0184289	4.38124e-06	12	108450527	GCST90199641	7988	Glucuronate levels	0.00246015	21.0904
rs113682909	C	G	-0.405067	0.00939639	0.0804974	4.85273e-07	8	67846768	GCST90199642	8128	Ribitol levels	0.00305453	25.3215
rs117587050	C	T	0.301156	0.015144	0.0631777	1.87162e-06	11	105893774	GCST90199642	8128	Ribitol levels	0.00270537	22.7225
rs13046014	C	G	0.143955	0.0710291	0.0298658	1.43512e-06	21	23833029	GCST90199642	8128	Ribitol levels	0.00273478	23.233
rs1420467	A	G	0.0920482	0.792493	0.0191097	1.45859e-06	3	169009292	GCST90199642	8128	Ribitol levels	0.00278669	23.2019
rs145095548	C	A	0.524916	0.00468731	0.112951	3.363e-06	14	80786850	GCST90199642	8128	Ribitol levels	0.00257095	21.5973
rs183901354	T	C	-0.901248	0.00166482	0.188913	1.83581e-06	13	32328310	GCST90199642	8128	Ribitol levels	0.00269999	22.7596
rs2186050	C	G	-0.0781457	0.355675	0.0165737	2.41664e-06	9	129603702	GCST90199642	8128	Ribitol levels	0.00279897	22.2316
rs73217598	A	G	0.307856	0.0144704	0.0648737	2.08033e-06	8	14190551	GCST90199642	8128	Ribitol levels	0.00270318	22.5195
rs7903429	T	C	0.0970626	0.170385	0.0205295	2.268e-06	10	68178595	GCST90199642	8128	Ribitol levels	0.00266343	22.3536
rs10807813	T	C	0.0953227	0.206154	0.0205955	3.68649e-06	7	22790342	GCST90199643	6877	Glycodeoxycholate levels	0.00297407	21.4214
rs115155467	G	A	-0.460446	0.00815257	0.0942028	1.0196e-06	16	22060895	GCST90199643	6877	Glycodeoxycholate levels	0.00342868	23.8908
rs7403557	G	A	0.101229	0.731422	0.019175	1.29754e-07	15	27057832	GCST90199643	6877	Glycodeoxycholate levels	0.00402604	27.8701
rs74927400	T	C	0.330046	0.0157956	0.0678883	1.16438e-06	11	75231821	GCST90199643	6877	Glycodeoxycholate levels	0.00338688	23.6352
rs113666924	A	G	-0.199128	0.0343297	0.043086	3.80707e-06	22	40846014	GCST90199644	8137	Theobromine levels	0.00262902	21.3596
rs116892987	A	G	-0.329003	0.0122552	0.0711461	3.758e-06	6	102527357	GCST90199644	8137	Theobromine levels	0.00262056	21.3844
rs117966480	C	A	-0.322677	0.0145231	0.0654721	8.28759e-07	9	126819947	GCST90199644	8137	Theobromine levels	0.00298038	24.2898
rs13065149	T	G	-0.0774221	0.416893	0.0160933	1.50311e-06	3	176871340	GCST90199644	8137	Theobromine levels	0.00291429	23.1441
rs139776	T	C	-0.0834689	0.332129	0.0169698	8.7129e-07	22	24917479	GCST90199644	8137	Theobromine levels	0.00309086	24.1933
rs6497692	T	C	0.0748062	0.431385	0.0156289	1.69789e-06	16	23868061	GCST90199644	8137	Theobromine levels	0.00274529	22.9096
rs6569661	G	A	-0.0859588	0.726404	0.0178126	1.39498e-06	6	130185619	GCST90199644	8137	Theobromine levels	0.00293696	23.2877
rs115520044	A	G	0.330168	0.0166095	0.0606751	5.28093e-08	14	49488289	GCST90199645	8200	Quinate levels	0.00356109	29.6107
rs140759816	A	T	-0.186302	0.0375843	0.0405924	4.44137e-06	5	16902686	GCST90199645	8200	Quinate levels	0.00251093	21.0642
rs145444661	T	C	-0.329336	0.0131884	0.0679412	1.25107e-06	18	43137607	GCST90199645	8200	Quinate levels	0.00282316	23.497
rs183574340	A	G	-0.415375	0.00850881	0.0834702	6.48022e-07	17	12699211	GCST90199645	8200	Quinate levels	0.00291118	24.7638
rs5997787	C	T	0.0735554	0.55684	0.0159581	4.04072e-06	22	30858967	GCST90199645	8200	Quinate levels	0.00267024	21.2455
rs62027288	C	T	0.0759955	0.460441	0.0156247	1.15144e-06	15	75142406	GCST90199645	8200	Quinate levels	0.00286958	23.6566
rs73202647	C	T	-0.109072	0.121515	0.0238233	4.68646e-06	8	12746929	GCST90199645	8200	Quinate levels	0.00253992	20.9615
rs73328382	A	C	-0.490215	0.00586941	0.101636	1.41227e-06	10	99422751	GCST90199645	8200	Quinate levels	0.00280441	23.2637
rs76051019	A	G	-0.23203	0.0258336	0.0487058	1.89885e-06	21	33150052	GCST90199645	8200	Quinate levels	0.00270979	22.6948
rs10097464	C	T	-0.0715199	0.441401	0.015626	4.71698e-06	8	135773275	GCST90199646	8013	Gentisate levels	0.00252242	20.9488
rs10153505	G	T	-0.109387	0.854558	0.02296	1.89575e-06	19	652948	GCST90199646	8013	Gentisate levels	0.00297435	22.698
rs113812650	T	C	-0.420894	0.00708375	0.0921	4.87808e-06	12	95395376	GCST90199646	8013	Gentisate levels	0.00249202	20.8846
rs12471344	A	G	-0.204526	0.0351109	0.0425454	1.53017e-06	2	154259805	GCST90199646	8013	Gentisate levels	0.0028343	23.1096
rs147503040	A	G	0.240882	0.0254653	0.0486921	7.53505e-07	3	182797506	GCST90199646	8013	Gentisate levels	0.00287995	24.4733
rs2833465	T	C	-0.110209	0.12614	0.023061	1.76156e-06	21	31591790	GCST90199646	8013	Gentisate levels	0.00267768	22.839
rs375709482	T	C	-0.273576	0.0191874	0.0557177	9.10581e-07	6	114434155	GCST90199646	8013	Gentisate levels	0.00281701	24.1085
rs62621664	T	G	0.265359	0.0182409	0.0575444	4.00005e-06	6	24504968	GCST90199646	8013	Gentisate levels	0.00252202	21.2648
rs73217253	A	G	-0.160981	0.0584083	0.0328036	9.2284e-07	3	133872734	GCST90199646	8013	Gentisate levels	0.00285047	24.0828
rs76930336	A	C	-0.202699	0.0324797	0.0432874	2.83225e-06	11	118594049	GCST90199646	8013	Gentisate levels	0.00258229	21.9271
rs77380220	A	G	0.222387	0.0258828	0.0486142	4.77297e-06	3	70959872	GCST90199646	8013	Gentisate levels	0.00249386	20.9263
rs79188489	T	G	0.343904	0.0106531	0.0751315	4.70886e-06	4	29074567	GCST90199646	8013	Gentisate levels	0.00249304	20.9522
rs9572022	G	A	-0.0758655	0.568464	0.0155994	1.154e-06	13	68811966	GCST90199646	8013	Gentisate levels	0.00282383	23.6523
rs115520044	A	G	0.322722	0.016898	0.0619626	1.90536e-07	14	49488289	GCST90199647	7822	Theophylline levels	0.00346036	27.1268
rs116572946	T	C	-0.278367	0.0176742	0.060805	4.694e-06	13	60080909	GCST90199647	7822	Theophylline levels	0.00269067	20.9583
rs116926604	C	T	-0.276332	0.0187757	0.0591917	3.03525e-06	7	86916079	GCST90199647	7822	Theophylline levels	0.00281356	21.7942
rs2245730	C	A	-0.0787472	0.435058	0.0162537	1.26685e-06	21	42705218	GCST90199647	7822	Theophylline levels	0.00304825	23.4728
rs34804482	C	T	-0.242551	0.0234865	0.0527985	4.35018e-06	11	27368192	GCST90199647	7822	Theophylline levels	0.00269856	21.1039
rs643104	C	T	-0.0815481	0.336783	0.017458	2.99589e-06	11	118696416	GCST90199647	7822	Theophylline levels	0.00297073	21.8192
rs75870478	T	C	-0.281468	0.0183091	0.0600974	2.81969e-06	4	35563982	GCST90199647	7822	Theophylline levels	0.00284793	21.9355
rs10152997	C	T	-0.0762043	0.552011	0.0152829	6.15686e-07	15	60904958	GCST90199648	8139	1,5-anhydroglucitol (1,5-ag) levels	0.00287213	24.8626
rs111517692	A	G	0.186098	0.0399656	0.0389448	1.76596e-06	9	130054393	GCST90199648	8139	1,5-anhydroglucitol (1,5-ag) levels	0.00265758	22.8341
rs11219784	C	T	-0.29621	0.0145213	0.0635149	3.10664e-06	11	124810777	GCST90199648	8139	1,5-anhydroglucitol (1,5-ag) levels	0.00251121	21.7494
rs116139938	T	G	-0.267495	0.0309995	0.0444913	1.82908e-09	17	19002728	GCST90199648	8139	1,5-anhydroglucitol (1,5-ag) levels	0.00429873	36.1477
rs116855721	A	G	0.235097	0.0228932	0.0504828	3.20903e-06	14	54584830	GCST90199648	8139	1,5-anhydroglucitol (1,5-ag) levels	0.00247271	21.6874
rs117813792	G	A	-0.331071	0.0136799	0.0662852	5.89455e-07	9	113729402	GCST90199648	8139	1,5-anhydroglucitol (1,5-ag) levels	0.00295783	24.9465
rs11976181	C	T	-0.132448	0.817748	0.0208369	2.06534e-10	7	142097764	GCST90199648	8139	1,5-anhydroglucitol (1,5-ag) levels	0.00522893	40.404
rs138882034	C	T	-0.40062	0.00797971	0.0847491	2.27723e-06	3	14215441	GCST90199648	8139	1,5-anhydroglucitol (1,5-ag) levels	0.00254099	22.3458
rs16923778	T	C	-0.364422	0.0114964	0.0717318	3.76743e-07	11	7241558	GCST90199648	8139	1,5-anhydroglucitol (1,5-ag) levels	0.00301842	25.8099
rs185053832	A	C	-0.376359	0.00916021	0.0796429	2.29459e-06	7	142063511	GCST90199648	8139	1,5-anhydroglucitol (1,5-ag) levels	0.00257125	22.3311
rs190533843	G	A	-0.402017	0.00831678	0.0838446	1.62846e-06	21	44755668	GCST90199648	8139	1,5-anhydroglucitol (1,5-ag) levels	0.00266592	22.99
rs219151	C	G	-0.0930985	0.803761	0.0192478	1.31914e-06	2	32990620	GCST90199648	8139	1,5-anhydroglucitol (1,5-ag) levels	0.00273418	23.395
rs34278530	C	T	0.0966945	0.16675	0.020462	2.29468e-06	16	84656112	GCST90199648	8139	1,5-anhydroglucitol (1,5-ag) levels	0.00259821	22.331
rs526600	A	T	-0.303655	0.980668	0.0557783	5.21094e-08	1	86900914	GCST90199648	8139	1,5-anhydroglucitol (1,5-ag) levels	0.00349615	29.6367
rs6444144	T	C	0.0750138	0.601673	0.0155373	1.37932e-06	3	165091228	GCST90199648	8139	1,5-anhydroglucitol (1,5-ag) levels	0.0026972	23.3094
rs7536190	A	T	0.113912	0.886879	0.0241326	2.35583e-06	1	150426629	GCST90199648	8139	1,5-anhydroglucitol (1,5-ag) levels	0.00260361	22.2808
rs77283946	A	C	-0.552741	0.0189905	0.0562598	8.80516e-23	17	18982968	GCST90199648	8139	1,5-anhydroglucitol (1,5-ag) levels	0.0113837	96.5266
rs112957492	C	T	-0.195795	0.338891	0.0157253	1.38202e-35	1	62651339	GCST90199649	8134	1-stearoyl-2-arachidonoyl-GPI (18:0/20:4) levels	0.0171778	155.026
rs140033739	A	G	-0.166275	0.0496511	0.0351807	2.28641e-06	6	30237375	GCST90199649	8134	1-stearoyl-2-arachidonoyl-GPI (18:0/20:4) levels	0.00260913	22.338
rs1532085	G	A	-0.0917612	0.623614	0.0157522	5.70113e-09	15	58391167	GCST90199649	8134	1-stearoyl-2-arachidonoyl-GPI (18:0/20:4) levels	0.00395273	33.9341
rs2269938	G	C	-0.104296	0.166874	0.0203216	2.86272e-07	12	119804210	GCST90199649	8134	1-stearoyl-2-arachidonoyl-GPI (18:0/20:4) levels	0.00302458	26.3402
rs400810	G	A	0.128883	0.0862856	0.0270407	1.8767e-06	5	31675054	GCST90199649	8134	1-stearoyl-2-arachidonoyl-GPI (18:0/20:4) levels	0.00261921	22.7172
rs66466742	T	C	-0.189746	0.0402441	0.0383851	7.68393e-07	19	11225768	GCST90199649	8134	1-stearoyl-2-arachidonoyl-GPI (18:0/20:4) levels	0.00278124	24.4354
rs7241918	T	G	0.132894	0.826708	0.0200029	3.05834e-11	18	49634583	GCST90199649	8134	1-stearoyl-2-arachidonoyl-GPI (18:0/20:4) levels	0.00506024	44.1392
rs74988287	C	T	-0.366432	0.0099395	0.0770971	2.00554e-06	2	36690717	GCST90199649	8134	1-stearoyl-2-arachidonoyl-GPI (18:0/20:4) levels	0.00264267	22.5897
rs77960347	G	A	0.479876	0.0143349	0.0634052	3.77862e-14	18	49583585	GCST90199649	8134	1-stearoyl-2-arachidonoyl-GPI (18:0/20:4) levels	0.00650747	57.2807
rs113392484	C	T	0.318007	0.0109306	0.0686372	3.60129e-06	6	78437780	GCST90199650	8233	Indolelactate levels	0.00218662	21.4662
rs11598287	A	G	0.0749453	0.30454	0.0160157	2.87603e-06	10	132100905	GCST90199650	8233	Indolelactate levels	0.00237922	21.8976
rs11647808	A	C	0.212473	0.0790114	0.0262875	6.33765e-16	16	58736977	GCST90199650	8233	Indolelactate levels	0.00657024	65.3294
rs1354368	G	A	-0.072441	0.64522	0.0148179	1.01477e-06	4	99520729	GCST90199650	8233	Indolelactate levels	0.00240251	23.8999
rs139117506	C	A	-0.175748	0.0370029	0.0379139	3.56131e-06	15	83308234	GCST90199650	8233	Indolelactate levels	0.00220126	21.4874
rs142582686	T	G	0.164806	0.0429166	0.0355849	3.63318e-06	10	101005147	GCST90199650	8233	Indolelactate levels	0.00223126	21.4494
rs148403098	T	C	0.167538	0.0411829	0.0359224	3.10312e-06	14	102351945	GCST90199650	8233	Indolelactate levels	0.00221671	21.7518
rs2472509	G	T	0.07003	0.326865	0.0152695	4.51219e-06	9	104921949	GCST90199650	8233	Indolelactate levels	0.00215809	21.0338
rs2997922	T	C	0.185074	0.709362	0.0156931	4.22481e-32	9	128818465	GCST90199650	8233	Indolelactate levels	0.0141235	139.083
rs35021400	A	C	-0.0820587	0.214409	0.0174559	2.58998e-06	16	87013026	GCST90199650	8233	Indolelactate levels	0.0022684	22.0986
rs73782967	A	G	-0.152997	0.0546588	0.0316953	1.38514e-06	5	116927323	GCST90199650	8233	Indolelactate levels	0.00241905	23.3011
rs1018091	C	T	0.0675472	0.457063	0.0146699	4.13525e-06	4	143618621	GCST90199651	8279	Docosahexaenoate DHA; 22:6n3 levels	0.00226449	21.2012
rs12129379	T	G	0.0929219	0.17895	0.0196733	2.32117e-06	1	159995471	GCST90199651	8279	Docosahexaenoate DHA; 22:6n3 levels	0.00253727	22.3091
rs143268031	G	A	0.479847	0.00507707	0.104216	4.13762e-06	12	117697385	GCST90199651	8279	Docosahexaenoate DHA; 22:6n3 levels	0.00232615	21.2
rs145325641	A	G	-0.229959	0.0247183	0.047234	1.12451e-06	12	95241095	GCST90199651	8279	Docosahexaenoate DHA; 22:6n3 levels	0.00254964	23.7023
rs34736275	A	G	0.0734802	0.327588	0.0160133	4.46044e-06	7	80571027	GCST90199651	8279	Docosahexaenoate DHA; 22:6n3 levels	0.00237867	21.0562
rs6564915	G	T	0.101809	0.856833	0.0218657	3.2225e-06	16	81774628	GCST90199651	8279	Docosahexaenoate DHA; 22:6n3 levels	0.00254297	21.6793
rs117022836	T	C	-0.228706	0.0293313	0.0457893	5.89112e-07	11	37651035	GCST90199652	8055	1-stearoyl-2-oleoyl-GPS (18:0/18:1) levels	0.00297843	24.9475
rs1354034	C	T	0.138779	0.609726	0.0159732	3.68039e-18	3	56815721	GCST90199652	8055	1-stearoyl-2-oleoyl-GPS (18:0/18:1) levels	0.00916604	75.4855
rs17831607	G	A	-0.106904	0.139338	0.0224635	1.94566e-06	6	134363401	GCST90199652	8055	1-stearoyl-2-oleoyl-GPS (18:0/18:1) levels	0.00274107	22.6482
rs55731338	A	G	-0.21443	0.0289729	0.0462655	3.57332e-06	6	35173215	GCST90199652	8055	1-stearoyl-2-oleoyl-GPS (18:0/18:1) levels	0.00258717	21.4811
rs56058673	T	C	-0.155282	0.0591344	0.0336363	3.90287e-06	22	36081699	GCST90199652	8055	1-stearoyl-2-oleoyl-GPS (18:0/18:1) levels	0.00268312	21.3121
rs7161063	G	C	-0.188363	0.0367098	0.0410966	4.57413e-06	14	88280172	GCST90199652	8055	1-stearoyl-2-oleoyl-GPS (18:0/18:1) levels	0.00250934	21.0077
rs10868484	C	T	0.0967565	0.160135	0.0211482	4.75862e-06	9	86776740	GCST90199653	8271	1-myristoyl-2-palmitoyl-gpc (14:0/16:0) levels	0.00251818	20.9321
rs114128846	A	G	0.147692	0.064399	0.031243	2.27645e-06	2	118280459	GCST90199653	8271	1-myristoyl-2-palmitoyl-gpc (14:0/16:0) levels	0.00262853	22.3464
rs116926922	T	G	0.200887	0.0329258	0.0425847	2.3894e-06	6	159958678	GCST90199653	8271	1-myristoyl-2-palmitoyl-gpc (14:0/16:0) levels	0.00256998	22.2534
rs12331085	A	G	-0.0932487	0.264501	0.0176113	1.19123e-07	4	171881699	GCST90199653	8271	1-myristoyl-2-palmitoyl-gpc (14:0/16:0) levels	0.00338318	28.0351
rs147325198	A	G	0.312097	0.014061	0.065423	1.83812e-06	5	9684711	GCST90199653	8271	1-myristoyl-2-palmitoyl-gpc (14:0/16:0) levels	0.00270069	22.7572
rs4698782	C	T	-0.0728829	0.439682	0.0154847	2.51668e-06	4	109734125	GCST90199653	8271	1-myristoyl-2-palmitoyl-gpc (14:0/16:0) levels	0.00261731	22.1537
rs10459799	G	C	-0.103929	0.147324	0.0224526	3.67743e-06	16	59963158	GCST90199654	7840	Paraxanthine levels in elite athletes	0.00271369	21.426
rs10509810	G	A	-0.0767333	0.408098	0.0163837	2.82009e-06	10	106005598	GCST90199654	7840	Paraxanthine levels in elite athletes	0.00284454	21.9353
rs11032948	T	C	0.0933967	0.245032	0.0187015	5.91196e-07	11	34951350	GCST90199654	7840	Paraxanthine levels in elite athletes	0.00322734	24.9408
rs112492033	A	G	-0.270033	0.0190433	0.0581759	3.45602e-06	15	80442893	GCST90199654	7840	Paraxanthine levels in elite athletes	0.0027243	21.545
rs115520044	A	G	0.30686	0.0170535	0.0617075	6.59906e-07	14	49488289	GCST90199654	7840	Paraxanthine levels in elite athletes	0.00315685	24.7289
rs13243315	C	T	-0.0931508	0.205073	0.020119	3.6566e-06	7	25474434	GCST90199654	7840	Paraxanthine levels in elite athletes	0.00282904	21.4368
rs2245730	C	A	-0.0769941	0.434712	0.0162704	2.22152e-06	21	42705218	GCST90199654	7840	Paraxanthine levels in elite athletes	0.00291351	22.3933
rs34563893	C	T	-0.343882	0.012781	0.0708587	1.21566e-06	12	98038615	GCST90199654	7840	Paraxanthine levels in elite athletes	0.0029842	23.5523
rs643104	C	T	-0.081713	0.336248	0.0174577	2.86002e-06	11	118696416	GCST90199654	7840	Paraxanthine levels in elite athletes	0.00298042	21.9083
rs78607630	G	A	-0.253719	0.0241997	0.0518432	9.88221e-07	9	107914662	GCST90199654	7840	Paraxanthine levels in elite athletes	0.00304023	23.9509
rs9370260	C	T	0.0811845	0.682724	0.01711	2.08665e-06	6	54056876	GCST90199654	7840	Paraxanthine levels in elite athletes	0.00285535	22.5137
rs112482875	C	G	0.183548	0.0370528	0.0390382	2.57958e-06	11	20468924	GCST90199655	8255	4-methyl-2-oxopentanoate levels	0.0024041	22.1065
rs58729469	T	C	0.0976357	0.159237	0.0200177	1.07452e-06	11	36050283	GCST90199655	8255	4-methyl-2-oxopentanoate levels	0.00255249	23.7897
rs6055350	C	G	-0.186005	0.96283	0.0393211	2.24051e-06	20	858872	GCST90199655	8255	4-methyl-2-oxopentanoate levels	0.0024764	22.3768
rs893971	G	A	0.0924746	0.399187	0.0150638	8.31252e-10	4	88282518	GCST90199655	8255	4-methyl-2-oxopentanoate levels	0.00410195	37.6856
rs11078452	C	A	-0.266191	0.980903	0.0555632	1.66138e-06	17	3503447	GCST90199656	8242	3-indoxyl sulfate levels	0.00265465	22.9516
rs146369127	A	G	0.269587	0.0185524	0.0567278	2.0112e-06	3	22383982	GCST90199656	8242	3-indoxyl sulfate levels	0.00264664	22.5843
rs198542	A	G	0.0702721	0.454857	0.0153512	4.70302e-06	17	50567176	GCST90199656	8242	3-indoxyl sulfate levels	0.00244896	20.9547
rs4692540	T	G	-0.0952962	0.837001	0.0204074	3.01657e-06	4	26529176	GCST90199656	8242	3-indoxyl sulfate levels	0.00247795	21.806
rs55839541	A	G	0.101358	0.139213	0.0221088	4.55069e-06	1	213870367	GCST90199656	8242	3-indoxyl sulfate levels	0.00246219	21.0177
rs72987107	T	C	-0.255879	0.0209548	0.0532644	1.55571e-06	19	5335243	GCST90199656	8242	3-indoxyl sulfate levels	0.00268649	23.0778
rs74334677	A	G	-0.217425	0.0306073	0.0447759	1.19873e-06	10	59568572	GCST90199656	8242	3-indoxyl sulfate levels	0.00280526	23.5793
rs140079282	A	C	-0.261606	0.0184262	0.056463	3.60008e-06	3	99447594	GCST90199657	8246	Sphingosine 1-phosphate levels	0.00247562	21.4668
rs1456759	T	C	-0.0816351	0.737365	0.0173502	2.53695e-06	4	31547799	GCST90199657	8246	Sphingosine 1-phosphate levels	0.00258118	22.1383
rs41397245	A	G	-0.0776802	0.378124	0.0161082	1.41834e-06	5	77874839	GCST90199657	8246	Sphingosine 1-phosphate levels	0.00283785	23.2556
rs71588370	G	A	0.184415	0.0394801	0.0392364	2.60043e-06	5	104821478	GCST90199657	8246	Sphingosine 1-phosphate levels	0.00257933	22.0909
rs7200047	A	G	0.0725737	0.49245	0.0157374	3.99671e-06	16	83117864	GCST90199657	8246	Sphingosine 1-phosphate levels	0.00263287	21.2663
rs9360664	A	G	-0.0936889	0.1805	0.0200697	3.03896e-06	6	73331701	GCST90199657	8246	Sphingosine 1-phosphate levels	0.00259676	21.7919
rs10832920	G	A	-0.0659084	0.539011	0.0142595	3.79896e-06	11	18320322	GCST90199658	8250	Alpha-hydroxyisocaproate levels	0.00215874	21.3635
rs142728688	A	G	-0.23423	0.0227938	0.0483974	1.30022e-06	1	154655583	GCST90199658	8250	Alpha-hydroxyisocaproate levels	0.00244409	23.4229
rs1808859	C	T	0.0726542	0.44434	0.0146613	7.21386e-07	4	88313660	GCST90199658	8250	Alpha-hydroxyisocaproate levels	0.00260661	24.5571
rs1975533	G	A	-0.119704	0.116319	0.0225894	1.16365e-07	5	59406582	GCST90199658	8250	Alpha-hydroxyisocaproate levels	0.00294573	28.0807
rs34973031	C	A	-0.123459	0.0853852	0.0259273	1.91937e-06	5	73870529	GCST90199658	8250	Alpha-hydroxyisocaproate levels	0.00238065	22.6741
rs35783478	A	G	0.0830143	0.231208	0.0171179	1.23742e-06	4	108308227	GCST90199658	8250	Alpha-hydroxyisocaproate levels	0.0024499	23.5182
rs4934976	A	G	-0.0731137	0.657788	0.0155296	2.50131e-06	10	33502194	GCST90199658	8250	Alpha-hydroxyisocaproate levels	0.00240663	22.1655
rs620617	T	C	-0.070098	0.599716	0.0147602	2.0429e-06	5	19446738	GCST90199658	8250	Alpha-hydroxyisocaproate levels	0.00235915	22.5542
rs62485457	C	T	0.228417	0.0221196	0.0492927	3.58845e-06	7	104917075	GCST90199658	8250	Alpha-hydroxyisocaproate levels	0.0022571	21.4729
rs10789117	C	A	-0.0805466	0.341811	0.0157387	3.09195e-07	1	62606594	GCST90199659	8260	1-stearoyl-GPI (18:0) levels	0.00291918	26.1913
rs113735393	A	G	-0.207519	0.0352927	0.0411356	4.54134e-07	16	81524461	GCST90199659	8260	1-stearoyl-GPI (18:0) levels	0.00293242	25.4495
rs139782415	T	C	0.126378	0.0899487	0.0264791	1.81728e-06	4	10514994	GCST90199659	8260	1-stearoyl-GPI (18:0) levels	0.00261477	22.7791
rs151115380	T	C	0.310888	0.0130281	0.0661973	2.64817e-06	1	164755085	GCST90199659	8260	1-stearoyl-GPI (18:0) levels	0.00248556	22.056
rs2435583	G	A	-0.0990229	0.164587	0.0204562	1.29364e-06	11	98703115	GCST90199659	8260	1-stearoyl-GPI (18:0) levels	0.00269649	23.4326
rs35311550	C	T	-0.322065	0.0141818	0.0642743	5.42083e-07	3	542329	GCST90199659	8260	1-stearoyl-GPI (18:0) levels	0.00290032	25.108
rs7302336	A	G	0.113218	0.112836	0.0239989	2.38589e-06	12	130523620	GCST90199659	8260	1-stearoyl-GPI (18:0) levels	0.00256633	22.2561
rs7610125	T	C	-0.0758416	0.436891	0.0155174	1.02115e-06	3	152913328	GCST90199659	8260	1-stearoyl-GPI (18:0) levels	0.00283016	23.8878
rs78765237	A	G	0.24977	0.0204739	0.053264	2.74152e-06	9	8396478	GCST90199659	8260	1-stearoyl-GPI (18:0) levels	0.00250223	21.9894
rs145128297	A	G	-0.298888	0.014713	0.0637577	2.76062e-06	5	25233533	GCST90199660	8264	1,2-dipalmitoyl-gpc (16:0/16:0) levels	0.00259007	21.9762
rs1601935	T	G	-0.0771848	0.650326	0.0168088	4.39154e-06	15	58379566	GCST90199660	8264	1,2-dipalmitoyl-gpc (16:0/16:0) levels	0.00270949	21.0858
rs17231506	T	C	0.0901668	0.325307	0.0162354	2.79678e-08	16	56960616	GCST90199660	8264	1,2-dipalmitoyl-gpc (16:0/16:0) levels	0.00356881	30.8438
rs17248720	T	C	-0.122497	0.113267	0.0238862	2.92288e-07	19	11087511	GCST90199660	8264	1,2-dipalmitoyl-gpc (16:0/16:0) levels	0.00301424	26.3001
rs185772485	G	A	-0.277576	0.0180312	0.0576862	1.4955e-06	10	4381415	GCST90199660	8264	1,2-dipalmitoyl-gpc (16:0/16:0) levels	0.00272845	23.1537
rs6753019	A	G	-0.0961117	0.837465	0.0210504	4.97633e-06	2	113190582	GCST90199660	8264	1,2-dipalmitoyl-gpc (16:0/16:0) levels	0.00251476	20.8464
rs72728195	C	T	-0.0764083	0.307461	0.0166291	4.33073e-06	8	137578752	GCST90199660	8264	1,2-dipalmitoyl-gpc (16:0/16:0) levels	0.00248625	21.1127
rs115520044	A	G	0.286001	0.0166093	0.0604766	2.25496e-06	14	49488289	GCST90199661	8171	Maleate levels	0.00267204	22.3646
rs117247923	A	G	0.285202	0.0161251	0.0612361	3.20202e-06	9	108564519	GCST90199661	8171	Maleate levels	0.00258094	21.6915
rs117261516	A	G	0.350122	0.014088	0.0658295	1.04557e-07	19	14808556	GCST90199661	8171	Maleate levels	0.00340531	28.2877
rs13200335	A	C	-0.0760477	0.40824	0.0156955	1.26496e-06	6	41723085	GCST90199661	8171	Maleate levels	0.00279424	23.4759
rs150357582	T	G	-0.424684	0.00817154	0.0860667	8.04149e-07	5	24390851	GCST90199661	8171	Maleate levels	0.00292349	24.3479
rs61880906	C	A	-0.160747	0.0528864	0.0347303	3.68428e-06	11	35453504	GCST90199661	8171	Maleate levels	0.00258858	21.4224
rs72710584	G	A	-0.105459	0.140637	0.0227622	3.60232e-06	1	171037487	GCST90199661	8171	Maleate levels	0.00268827	21.4654
rs73073176	T	C	-0.120147	0.130699	0.0230713	1.91233e-07	7	17523328	GCST90199661	8171	Maleate levels	0.00328018	27.1195
rs74069834	G	A	-0.276781	0.0174547	0.0589389	2.65226e-06	12	21946362	GCST90199661	8171	Maleate levels	0.00262765	22.053
rs76680658	C	G	-0.200611	0.0357502	0.0420445	1.82957e-06	16	5075878	GCST90199661	8171	Maleate levels	0.00277465	22.7662
rs112755187	T	C	-0.177624	0.0442732	0.0377539	2.54124e-06	19	16997625	GCST90199662	7862	Isovalerate (i5:0) levels	0.00266998	22.135
rs114248797	G	T	0.36155	0.00987764	0.0786193	4.25051e-06	2	31395382	GCST90199662	7862	Isovalerate (i5:0) levels	0.00255687	21.1484
rs117546625	G	A	-0.236693	0.0268893	0.0482055	9.10349e-07	16	81252545	GCST90199662	7862	Isovalerate (i5:0) levels	0.00293186	24.1089
rs117742113	T	C	-0.234768	0.0245285	0.0504297	3.23437e-06	11	73348103	GCST90199662	7862	Isovalerate (i5:0) levels	0.00263751	21.6723
rs142706506	G	T	0.254733	0.0209884	0.0544181	2.8543e-06	6	66591545	GCST90199662	7862	Isovalerate (i5:0) levels	0.00266666	21.9121
rs150981358	A	G	0.227853	0.0266753	0.0482807	2.36619e-06	10	30545016	GCST90199662	7862	Isovalerate (i5:0) levels	0.00269592	22.2722
rs188242626	T	C	-0.239692	0.0252273	0.0496341	1.37102e-06	11	24360811	GCST90199662	7862	Isovalerate (i5:0) levels	0.0028256	23.321
rs59173308	A	G	-0.171301	0.0465636	0.036733	3.11005e-06	2	185056021	GCST90199662	7862	Isovalerate (i5:0) levels	0.00260548	21.7474
rs887829	T	C	0.0820467	0.324211	0.0165917	7.61251e-07	2	233759924	GCST90199662	7862	Isovalerate (i5:0) levels	0.00294979	24.4535
rs11040389	T	C	0.0796657	0.434185	0.0165432	1.46752e-06	11	6040911	GCST90199663	7135	4-acetylphenol sulfate levels	0.00311833	23.1902
rs116272095	C	G	0.318113	0.015461	0.0666451	1.8128e-06	2	205356835	GCST90199663	7135	4-acetylphenol sulfate levels	0.0030808	22.7838
rs12319193	T	G	0.439649	0.00835909	0.0912265	1.4405e-06	12	70404643	GCST90199663	7135	4-acetylphenol sulfate levels	0.00320447	23.2258
rs12354542	C	T	-0.175898	0.0506867	0.0373161	2.43208e-06	10	109553005	GCST90199663	7135	4-acetylphenol sulfate levels	0.00297752	22.2192
rs12878900	G	A	-0.132112	0.112711	0.0261536	4.38603e-07	14	84867017	GCST90199663	7135	4-acetylphenol sulfate levels	0.00349097	25.5165
rs1521039	G	A	-0.133494	0.890797	0.0265452	4.93156e-07	8	12987641	GCST90199663	7135	4-acetylphenol sulfate levels	0.0034671	25.2902
rs3767942	G	A	0.0875381	0.268484	0.018901	3.632e-06	1	40825859	GCST90199663	7135	4-acetylphenol sulfate levels	0.00301	21.4499
rs4355631	G	A	-0.0795996	0.491424	0.017082	3.16418e-06	6	131505809	GCST90199663	7135	4-acetylphenol sulfate levels	0.00316712	21.7142
rs78621707	A	G	0.278554	0.021614	0.0565295	8.32509e-07	4	38278308	GCST90199663	7135	4-acetylphenol sulfate levels	0.00328166	24.2811
rs10802092	T	A	0.0695791	0.593586	0.0148237	2.68229e-06	1	119392884	GCST90199664	8235	Phenyllactate (PLA) levels in elite athletes	0.00233582	22.0315
rs11076256	T	C	0.447662	0.0778439	0.0265192	6.2441e-64	16	58718562	GCST90199664	8235	Phenyllactate (PLA) levels in elite athletes	0.0287713	284.957
rs13396369	T	C	0.0893767	0.187179	0.0186298	1.60652e-06	2	113254175	GCST90199664	8235	Phenyllactate (PLA) levels in elite athletes	0.0024307	23.0161
rs143277630	T	C	-0.194762	0.0478586	0.0339985	1.01287e-08	16	58781671	GCST90199664	8235	Phenyllactate (PLA) levels in elite athletes	0.003457	32.8162
rs17634070	A	T	0.154338	0.0544231	0.033383	3.77759e-06	8	133177859	GCST90199664	8235	Phenyllactate (PLA) levels in elite athletes	0.00245164	21.3745
rs17783490	T	G	0.165104	0.0427215	0.035623	3.5738e-06	12	90256821	GCST90199664	8235	Phenyllactate (PLA) levels in elite athletes	0.00222962	21.481
rs2359874	T	C	0.0730231	0.61135	0.0149781	1.08636e-06	5	77382351	GCST90199664	8235	Phenyllactate (PLA) levels in elite athletes	0.00253396	23.7688
rs34064769	A	C	0.0678602	0.525012	0.0145435	3.07118e-06	2	217776399	GCST90199664	8235	Phenyllactate (PLA) levels in elite athletes	0.00229674	21.7717
rs4291084	G	A	-0.082695	0.724661	0.016704	7.39797e-07	6	23214941	GCST90199664	8235	Phenyllactate (PLA) levels in elite athletes	0.00272892	24.5085
rs56381820	C	T	0.0842604	0.203436	0.0180851	3.17568e-06	13	62164419	GCST90199664	8235	Phenyllactate (PLA) levels in elite athletes	0.00230105	21.7073
rs7141384	G	T	-0.0706039	0.333722	0.0152423	3.61956e-06	14	43591995	GCST90199664	8235	Phenyllactate (PLA) levels in elite athletes	0.00221681	21.4564
rs73351721	A	G	-0.14389	0.061443	0.0302864	2.02424e-06	12	58437193	GCST90199664	8235	Phenyllactate (PLA) levels in elite athletes	0.00238794	22.5718
rs73396011	G	A	0.149295	0.0595044	0.0310577	1.53204e-06	9	3779667	GCST90199664	8235	Phenyllactate (PLA) levels in elite athletes	0.00249475	23.1074
rs73669981	T	C	-0.194512	0.034831	0.039425	8.06738e-07	9	128861549	GCST90199664	8235	Phenyllactate (PLA) levels in elite athletes	0.00254385	24.3416
rs78199411	C	T	0.183637	0.0356752	0.0391572	2.73534e-06	3	137191426	GCST90199664	8235	Phenyllactate (PLA) levels in elite athletes	0.00232028	21.9936
rs937475	G	A	-0.0703956	0.599404	0.0148295	2.06466e-06	12	102854494	GCST90199664	8235	Phenyllactate (PLA) levels in elite athletes	0.00237984	22.534
rs9470970	A	G	-0.145262	0.0663122	0.0290503	5.72199e-07	6	39126256	GCST90199664	8235	Phenyllactate (PLA) levels in elite athletes	0.00261294	25.0036
rs117572246	A	G	-0.335037	0.0128793	0.0692125	1.29385e-06	12	83954847	GCST90199665	8148	N-acetylaspartate (naa) levels	0.00285416	23.4324
rs12039358	G	T	-0.0910294	0.227402	0.0184878	8.49033e-07	1	159607962	GCST90199665	8148	N-acetylaspartate (naa) levels	0.00291166	24.2434
rs150753233	G	A	0.388784	0.00908417	0.0814519	1.81348e-06	15	79040461	GCST90199665	8148	N-acetylaspartate (naa) levels	0.00272125	22.7832
rs409751	T	C	0.0743278	0.558491	0.0161645	4.26133e-06	22	22924624	GCST90199665	8148	N-acetylaspartate (naa) levels	0.00272451	21.1436
rs62127223	A	G	-0.136176	0.0820923	0.0283979	1.62445e-06	2	45870207	GCST90199665	8148	N-acetylaspartate (naa) levels	0.00279468	22.9948
rs10157929	G	C	0.101191	0.139648	0.0219394	3.98265e-06	1	64949885	GCST90199666	8256	Palmitoylcarnitine levels (Metabolon platform)	0.00246051	21.2733
rs114684303	A	C	-0.326277	0.0122771	0.0685956	1.96945e-06	1	173290818	GCST90199666	8256	Palmitoylcarnitine levels (Metabolon platform)	0.00258187	22.6246
rs1171623	T	G	0.105784	0.224491	0.018426	9.41016e-09	10	59703726	GCST90199666	8256	Palmitoylcarnitine levels (Metabolon platform)	0.00389633	32.9593
rs12210538	G	A	-0.169243	0.238471	0.0176414	8.51296e-22	6	110438805	GCST90199666	8256	Palmitoylcarnitine levels (Metabolon platform)	0.0104034	92.0355
rs144564761	C	G	-0.256635	0.0199488	0.0546859	2.69376e-06	10	88265384	GCST90199666	8256	Palmitoylcarnitine levels (Metabolon platform)	0.0025753	22.0232
rs2963905	A	C	-0.0810907	0.716492	0.0169006	1.60178e-06	5	9860625	GCST90199666	8256	Palmitoylcarnitine levels (Metabolon platform)	0.00267146	23.0217
rs62264777	C	G	-0.106325	0.138361	0.0219678	1.29823e-06	3	117934668	GCST90199666	8256	Palmitoylcarnitine levels (Metabolon platform)	0.0026955	23.426
rs7143692	G	A	0.0865656	0.207493	0.0187875	4.07316e-06	14	77232936	GCST90199666	8256	Palmitoylcarnitine levels (Metabolon platform)	0.00246449	21.2301
rs72696241	A	G	0.0788913	0.276009	0.0170751	3.83246e-06	1	154232217	GCST90199666	8256	Palmitoylcarnitine levels (Metabolon platform)	0.00248739	21.3467
rs111274172	T	A	0.264806	0.0193261	0.0526607	4.94236e-07	20	38117116	GCST90199667	8167	Erythritol levels in elite athletes	0.002658	25.2861
rs116078994	A	C	0.252839	0.0183301	0.0537262	2.52558e-06	3	41058781	GCST90199667	8167	Erythritol levels in elite athletes	0.00230064	22.147
rs12633047	T	C	0.130274	0.0692572	0.0282786	4.08865e-06	3	53359817	GCST90199667	8167	Erythritol levels in elite athletes	0.00218796	21.2227
rs142601344	T	C	0.34102	0.0113622	0.0685053	6.42442e-07	3	165864102	GCST90199667	8167	Erythritol levels in elite athletes	0.0026127	24.7806
rs144368133	G	A	-0.33485	0.0107812	0.0704029	1.97275e-06	5	57931118	GCST90199667	8167	Erythritol levels in elite athletes	0.00239161	22.6214
rs181823223	T	C	-0.108427	0.117225	0.02309	2.65528e-06	11	32514486	GCST90199667	8167	Erythritol levels in elite athletes	0.00243319	22.0509
rs1865475	A	G	-0.115293	0.0960525	0.0244655	2.44721e-06	15	55114297	GCST90199667	8167	Erythritol levels in elite athletes	0.00230828	22.2074
rs35208507	G	A	-0.0782231	0.310554	0.0157699	7.03917e-07	16	20377607	GCST90199667	8167	Erythritol levels in elite athletes	0.00262022	24.6044
rs376874259	G	T	-0.178181	0.0422138	0.0359668	7.26855e-07	1	176310423	GCST90199667	8167	Erythritol levels in elite athletes	0.0025673	24.5425
rs71480323	A	G	-0.101121	0.123767	0.0217504	3.33285e-06	11	116900884	GCST90199667	8167	Erythritol levels in elite athletes	0.00221788	21.6147
rs72692616	A	G	-0.333531	0.0535583	0.0319348	1.55926e-25	1	45941615	GCST90199667	8167	Erythritol levels in elite athletes	0.0112778	109.08
rs79695006	G	A	0.146655	0.0571607	0.0312792	2.75113e-06	7	108293669	GCST90199667	8167	Erythritol levels in elite athletes	0.00231824	21.9828
rs9813594	C	T	-0.0730144	0.659893	0.0154387	2.253e-06	3	109996814	GCST90199667	8167	Erythritol levels in elite athletes	0.00239296	22.3664
rs9858049	T	C	-0.135463	0.123202	0.0219498	6.76417e-10	3	53243795	GCST90199667	8167	Erythritol levels in elite athletes	0.0039645	38.0873
rs117548628	A	G	-0.272418	0.016033	0.059426	4.55821e-06	12	70520580	GCST90199668	8242	Hexanoylcarnitine levels (Biocrates platform)	0.00234151	21.0145
rs141882839	A	G	0.245572	0.0257707	0.0474263	2.24314e-07	11	7573189	GCST90199668	8242	Hexanoylcarnitine levels (Biocrates platform)	0.00302813	26.8114
rs144724596	T	C	0.433125	0.00693515	0.0902822	1.60694e-06	8	104841775	GCST90199668	8242	Hexanoylcarnitine levels (Biocrates platform)	0.00258398	23.0156
rs149556176	C	T	0.49122	0.0140408	0.0634609	9.90147e-15	1	74971148	GCST90199668	8242	Hexanoylcarnitine levels (Biocrates platform)	0.00668087	59.9156
rs16865990	G	A	-0.356033	0.0100306	0.075046	2.09342e-06	2	224459365	GCST90199668	8242	Hexanoylcarnitine levels (Biocrates platform)	0.00251744	22.5074
rs2185152	T	C	-0.4316	0.30837	0.0153412	3.83431e-174	1	75758325	GCST90199668	8242	Hexanoylcarnitine levels (Biocrates platform)	0.0794582	791.488
rs36012907	T	C	0.128382	0.0917344	0.0263672	1.1217e-06	1	204619938	GCST90199668	8242	Hexanoylcarnitine levels (Biocrates platform)	0.00274652	23.7072
rs62290256	G	A	0.16173	0.0584841	0.0316506	3.22408e-07	3	185538454	GCST90199668	8242	Hexanoylcarnitine levels (Biocrates platform)	0.00288056	26.1106
rs662138	G	C	-0.133922	0.175323	0.0196516	9.4375e-12	6	160143444	GCST90199668	8242	Hexanoylcarnitine levels (Biocrates platform)	0.00518629	46.4417
rs73001576	A	G	-0.28157	0.0158023	0.0599701	2.66386e-06	11	76064520	GCST90199668	8242	Hexanoylcarnitine levels (Biocrates platform)	0.00246607	22.0447
rs77010315	A	C	-0.452358	0.012084	0.0682548	3.41446e-11	5	151343594	GCST90199668	8242	Hexanoylcarnitine levels (Biocrates platform)	0.00488568	43.9236
rs898847	C	T	0.0835404	0.745109	0.0173534	1.47896e-06	11	110193739	GCST90199668	8242	Hexanoylcarnitine levels (Biocrates platform)	0.00265092	23.1752
rs115362213	C	G	-0.313614	0.0124863	0.0668907	2.75273e-06	3	170171917	GCST90199669	8262	Acetylcarnitine levels (Biocrates platform)	0.00242548	21.9816
rs138268157	G	A	0.107567	0.124725	0.0225861	1.91198e-06	3	57058647	GCST90199669	8262	Acetylcarnitine levels (Biocrates platform)	0.00252631	22.6817
rs16865990	G	A	-0.373578	0.0100037	0.0752289	6.83895e-07	2	224459365	GCST90199669	8262	Acetylcarnitine levels (Biocrates platform)	0.00276431	24.66
rs1839212	A	G	0.217408	0.0267879	0.0465305	2.97752e-06	2	14271175	GCST90199669	8262	Acetylcarnitine levels (Biocrates platform)	0.00246449	21.8311
rs273694	C	T	0.070912	0.561411	0.0154344	4.33962e-06	19	51129448	GCST90199669	8262	Acetylcarnitine levels (Biocrates platform)	0.00247633	21.1086
rs74823953	T	C	-0.407734	0.0122617	0.0679719	1.99076e-09	5	151300049	GCST90199669	8262	Acetylcarnitine levels (Biocrates platform)	0.00402695	35.9828
rs79958740	T	A	0.204757	0.0327749	0.042295	1.2908e-06	3	174319298	GCST90199669	8262	Acetylcarnitine levels (Biocrates platform)	0.00265813	23.4369
rs898847	C	T	0.0867139	0.744526	0.0173494	5.78998e-07	11	110193739	GCST90199669	8262	Acetylcarnitine levels (Biocrates platform)	0.00286045	24.9809
rs1080669	T	C	-0.105885	0.13774	0.0228046	3.43172e-06	19	51063011	GCST90199670	8213	Iminodiacetate (IDA) levels	0.00266316	21.5588
rs114028922	C	G	0.163864	0.0527863	0.034701	2.3335e-06	1	86556257	GCST90199670	8213	Iminodiacetate (IDA) levels	0.00268514	22.2989
rs114863573	C	G	0.194631	0.0344806	0.0426242	4.96626e-06	3	176551303	GCST90199670	8213	Iminodiacetate (IDA) levels	0.00252226	20.8503
rs11617909	T	G	-0.145908	0.0654711	0.0312604	3.04888e-06	13	32800725	GCST90199670	8213	Iminodiacetate (IDA) levels	0.00260514	21.7856
rs183008696	T	C	-0.371462	0.00942819	0.0801958	3.62269e-06	9	110154414	GCST90199670	8213	Iminodiacetate (IDA) levels	0.00257735	21.4549
rs2094632	G	A	0.0781469	0.687099	0.0165713	2.40778e-06	9	90417237	GCST90199670	8213	Iminodiacetate (IDA) levels	0.00262591	22.2387
rs2967159	C	T	-0.0892336	0.782601	0.0188596	2.229e-06	16	57777675	GCST90199670	8213	Iminodiacetate (IDA) levels	0.00270947	22.3868
rs72704298	G	A	0.13257	0.0793087	0.0283537	2.93147e-06	9	8146661	GCST90199670	8213	Iminodiacetate (IDA) levels	0.00256658	21.8611
rs7626271	G	T	0.19145	0.0385131	0.0401333	1.83911e-06	3	6732966	GCST90199670	8213	Iminodiacetate (IDA) levels	0.00271452	22.7563
rs79787801	A	G	-0.132657	0.0767671	0.0290533	4.97162e-06	8	13384089	GCST90199670	8213	Iminodiacetate (IDA) levels	0.00249446	20.8482
rs11641923	A	G	-0.265368	0.0178239	0.0576737	4.2008e-06	16	4292671	GCST90199671	8229	Cysteine s-sulfate levels	0.00246558	21.171
rs117088632	A	G	0.266147	0.018654	0.0563105	2.2851e-06	17	22734962	GCST90199671	8229	Cysteine s-sulfate levels	0.00259339	22.339
rs117215329	T	C	0.256704	0.0194204	0.0545011	2.47623e-06	10	49522298	GCST90199671	8229	Cysteine s-sulfate levels	0.00250978	22.1848
rs141988268	T	C	0.175911	0.0427283	0.0377752	3.21176e-06	3	158194544	GCST90199671	8229	Cysteine s-sulfate levels	0.00253144	21.6857
rs17028699	T	C	0.121118	0.117487	0.0238351	3.74526e-07	3	3211589	GCST90199671	8229	Cysteine s-sulfate levels	0.00304199	25.8216
rs76358805	C	A	-0.325404	0.0116945	0.0704489	3.85587e-06	12	39096642	GCST90199671	8229	Cysteine s-sulfate levels	0.00244765	21.3352
rs9294112	T	C	-0.0795037	0.584908	0.0157707	4.62576e-07	6	78464403	GCST90199671	8229	Cysteine s-sulfate levels	0.00306928	25.414
rs949204	A	C	-0.176649	0.94961	0.0351179	4.90051e-07	4	159438824	GCST90199671	8229	Cysteine s-sulfate levels	0.00298636	25.3026
rs112268836	C	T	0.356864	0.0100841	0.0757379	2.45505e-06	9	98839030	GCST90199672	8181	Oxalate (ethanedioate) levels	0.00254256	22.2013
rs117461873	A	G	-0.269529	0.0177566	0.0573321	2.58663e-06	12	106362215	GCST90199672	8181	Oxalate (ethanedioate) levels	0.00253408	22.1012
rs1428090	C	A	0.0721094	0.418005	0.015174	2.01246e-06	5	116034218	GCST90199672	8181	Oxalate (ethanedioate) levels	0.00252996	22.5831
rs1449141	C	A	-0.0813985	0.282847	0.0168357	1.33222e-06	2	231519173	GCST90199672	8181	Oxalate (ethanedioate) levels	0.00268798	23.376
rs145121944	G	A	-0.283903	0.016564	0.059632	1.92708e-06	6	83426346	GCST90199672	8181	Oxalate (ethanedioate) levels	0.00262592	22.6663
rs2809969	C	T	-0.0696477	0.527785	0.0152303	4.80833e-06	1	199832888	GCST90199672	8181	Oxalate (ethanedioate) levels	0.00241791	20.9121
rs5760895	C	G	-0.0832651	0.73044	0.0173935	1.69167e-06	22	25182992	GCST90199672	8181	Oxalate (ethanedioate) levels	0.00273021	22.9167
rs62381198	T	C	-0.317886	0.0258779	0.047336	1.87386e-11	5	138843482	GCST90199672	8181	Oxalate (ethanedioate) levels	0.00509466	45.0983
rs71537594	A	T	0.141263	0.0668165	0.0305075	3.64911e-06	7	81912854	GCST90199672	8181	Oxalate (ethanedioate) levels	0.0024885	21.4409
rs756874	G	A	0.0765485	0.36637	0.0157536	1.17904e-06	15	91174007	GCST90199672	8181	Oxalate (ethanedioate) levels	0.00272056	23.611
rs77008478	G	A	-0.327811	0.0114541	0.0709191	3.79474e-06	10	61457539	GCST90199672	8181	Oxalate (ethanedioate) levels	0.00243352	21.3659
rs10494157	A	G	-0.0929436	0.130411	0.0200791	3.6767e-06	1	113348416	GCST90199673	8228	DHEAS levels	0.00195928	21.4265
rs115255559	G	A	-0.219727	0.0207872	0.0473768	3.52033e-06	5	104256740	GCST90199673	8228	DHEAS levels	0.00196549	21.5098
rs12049195	A	G	-0.0676001	0.530054	0.013428	4.79693e-07	1	156063096	GCST90199673	8228	DHEAS levels	0.00227663	25.3438
rs144814135	A	G	-0.240898	0.016918	0.0527017	4.85472e-06	12	49156161	GCST90199673	8228	DHEAS levels	0.00193035	20.8938
rs149982314	T	C	-0.363745	0.00935551	0.0702108	2.20999e-07	11	128095982	GCST90199673	8228	DHEAS levels	0.0024525	26.8402
rs150374297	C	T	-0.262352	0.0142327	0.0570627	4.27386e-06	5	9285583	GCST90199673	8228	DHEAS levels	0.00193135	21.138
rs1807334	A	G	0.0626868	0.39813	0.0137327	4.99998e-06	2	30631364	GCST90199673	8228	DHEAS levels	0.00188326	20.8372
rs2055157	A	C	0.0781081	0.194049	0.0170109	4.39749e-06	3	23208068	GCST90199673	8228	DHEAS levels	0.00190828	21.0833
rs28552668	T	C	-0.118903	0.0716572	0.0260291	4.92176e-06	4	140286964	GCST90199673	8228	DHEAS levels	0.00188098	20.8674
rs529543	G	T	-0.063488	0.472088	0.0135612	2.84683e-06	9	90582418	GCST90199673	8228	DHEAS levels	0.00200908	21.9173
rs6428823	T	C	-0.0632887	0.55575	0.0136504	3.54539e-06	1	119408720	GCST90199673	8228	DHEAS levels	0.00197783	21.4962
rs659964	C	G	0.0885708	0.148687	0.0189306	2.88691e-06	12	111692395	GCST90199673	8228	DHEAS levels	0.00198597	21.8903
rs71606471	A	C	-0.106227	0.102975	0.0221505	1.62119e-06	5	3053182	GCST90199673	8228	DHEAS levels	0.00208466	22.9987
rs7173332	C	G	-0.0880801	0.159577	0.0187018	2.48066e-06	15	84978503	GCST90199673	8228	DHEAS levels	0.00208091	22.1814
rs76294479	T	C	0.158165	0.0689424	0.0264428	2.21235e-09	16	81547979	GCST90199673	8228	DHEAS levels	0.00321154	35.7772
rs7687817	T	C	-0.106706	0.0931987	0.0229306	3.26475e-06	4	109052965	GCST90199673	8228	DHEAS levels	0.00192455	21.6544
rs784420	G	A	0.0838184	0.295093	0.0147829	1.4283e-08	5	78691701	GCST90199673	8228	DHEAS levels	0.0029228	32.1484
rs7855576	A	C	-0.0714674	0.275256	0.0153476	3.21491e-06	9	134737617	GCST90199673	8228	DHEAS levels	0.00203783	21.6838
rs79317397	A	C	0.244906	0.0168108	0.0523019	2.83319e-06	2	139657929	GCST90199673	8228	DHEAS levels	0.00198269	21.9262
rs9420589	T	G	-0.0649842	0.426402	0.0136215	1.83585e-06	10	92690476	GCST90199673	8228	DHEAS levels	0.00206572	22.7597
rs1532133	T	C	0.0760915	0.596884	0.015638	1.13986e-06	1	152024132	GCST90199674	8235	3-hydroxymyristate levels	0.00278626	23.6761
rs78085499	T	C	-0.211076	0.0268595	0.04588	4.21265e-06	1	175877423	GCST90199674	8235	3-hydroxymyristate levels	0.00232906	21.1656
rs989915	T	C	0.0725937	0.355787	0.0158887	4.90291e-06	14	98678172	GCST90199674	8235	3-hydroxymyristate levels	0.00241572	20.8747
rs117313139	G	C	0.134168	0.0676518	0.0291427	4.14837e-06	19	2940349	GCST90199675	8265	Homoarginine levels	0.00227083	21.1952
rs12306007	T	C	0.102709	0.142736	0.0203538	4.50717e-07	12	46790259	GCST90199675	8265	Homoarginine levels	0.00258164	25.464
rs144260607	T	C	-0.22454	0.0232219	0.0480399	2.95348e-06	10	130768274	GCST90199675	8265	Homoarginine levels	0.00228724	21.8466
rs145421014	A	C	-0.365808	0.00976823	0.0735614	6.59824e-07	16	87911551	GCST90199675	8265	Homoarginine levels	0.00258874	24.729
rs146683630	C	G	0.221959	0.0313998	0.0415351	9.09753e-08	11	98743205	GCST90199675	8265	Homoarginine levels	0.00299673	28.5572
rs182871603	A	T	-0.318919	0.0116236	0.0667807	1.79152e-06	1	223453245	GCST90199675	8265	Homoarginine levels	0.00233697	22.8065
rs2781666	T	G	0.0781012	0.306099	0.0156659	6.18211e-07	6	131572419	GCST90199675	8265	Homoarginine levels	0.00259122	24.8545
rs34544263	G	A	0.0949334	0.156	0.0196998	1.44274e-06	1	32569015	GCST90199675	8265	Homoarginine levels	0.0023732	23.2228
rs37370	T	C	-0.148341	0.901746	0.0241157	7.68912e-10	5	35039381	GCST90199675	8265	Homoarginine levels	0.0038993	37.8375
rs7818335	T	C	0.070804	0.374752	0.0152316	3.34365e-06	8	41146640	GCST90199675	8265	Homoarginine levels	0.00234932	21.6085
rs1002762	G	A	-0.0958491	0.199319	0.0195747	9.75154e-07	20	60005830	GCST90199676	8225	1-oleoylglycerol (18:1) levels	0.00293234	23.9765
rs10484587	T	A	0.0879266	0.225289	0.0185495	2.13594e-06	6	142820440	GCST90199676	8225	1-oleoylglycerol (18:1) levels	0.00269867	22.4686
rs10840108	C	T	-0.0836033	0.247676	0.0178556	2.83835e-06	11	8682394	GCST90199676	8225	1-oleoylglycerol (18:1) levels	0.00260475	21.9229
rs114881696	G	C	-0.236439	0.0340631	0.0431018	4.12084e-08	4	92980470	GCST90199676	8225	1-oleoylglycerol (18:1) levels	0.00367876	30.0917
rs117245363	A	G	0.292341	0.015133	0.063964	4.86807e-06	11	34772147	GCST90199676	8225	1-oleoylglycerol (18:1) levels	0.00254749	20.8885
rs11754776	T	C	-0.166115	0.0511945	0.0349798	2.04541e-06	6	166982299	GCST90199676	8225	1-oleoylglycerol (18:1) levels	0.0026807	22.5519
rs145557517	A	G	0.307537	0.0140078	0.0656048	2.76271e-06	7	33489150	GCST90199676	8225	1-oleoylglycerol (18:1) levels	0.00261257	21.9747
rs146172549	C	T	0.336766	0.0112401	0.073153	4.15278e-06	3	99971059	GCST90199676	8225	1-oleoylglycerol (18:1) levels	0.00252085	21.193
rs17268364	A	G	0.0723971	0.48861	0.0154591	2.82508e-06	2	203913095	GCST90199676	8225	1-oleoylglycerol (18:1) levels	0.00261931	21.9318
rs6936055	T	C	0.0987167	0.198453	0.0197112	5.49579e-07	6	89974636	GCST90199676	8225	1-oleoylglycerol (18:1) levels	0.00310026	25.0816
rs72691394	A	G	-0.179559	0.0434942	0.0377023	1.91162e-06	4	160206480	GCST90199676	8225	1-oleoylglycerol (18:1) levels	0.00268265	22.6819
rs72785421	C	T	-0.119237	0.151933	0.0216956	3.88734e-08	16	14193978	GCST90199676	8225	1-oleoylglycerol (18:1) levels	0.00366382	30.205
rs74732810	G	T	0.158428	0.0560059	0.0340249	3.22032e-06	16	87945357	GCST90199676	8225	1-oleoylglycerol (18:1) levels	0.00265398	21.6805
rs76911913	G	C	-0.487266	0.00531006	0.105694	4.02335e-06	10	71142820	GCST90199676	8225	1-oleoylglycerol (18:1) levels	0.00250813	21.2536
rs7860081	C	G	0.0735683	0.600899	0.0159584	4.0268e-06	9	113154387	GCST90199676	8225	1-oleoylglycerol (18:1) levels	0.00259595	21.2521
rs1129043	C	T	-0.131118	0.576689	0.0157904	1.0096e-16	4	88261979	GCST90199677	8254	3-methyl-2-oxobutyrate levels	0.00839375	68.9507
rs117675121	C	A	-0.227121	0.0253311	0.0489585	3.5002e-06	8	65921438	GCST90199677	8254	3-methyl-2-oxobutyrate levels	0.00254716	21.5208
rs12894999	A	G	-0.0982367	0.813368	0.0197435	6.50281e-07	14	102071272	GCST90199677	8254	3-methyl-2-oxobutyrate levels	0.00292989	24.7571
rs143866653	C	A	-0.233425	0.0236865	0.0502906	3.45833e-06	15	39517901	GCST90199677	8254	3-methyl-2-oxobutyrate levels	0.00252008	21.5437
rs146964322	G	C	0.148688	0.064898	0.0310762	1.7131e-06	9	131051546	GCST90199677	8254	3-methyl-2-oxobutyrate levels	0.00268332	22.8926
rs16922127	T	G	-0.1432	0.0645772	0.0311068	4.15425e-06	9	4823425	GCST90199677	8254	3-methyl-2-oxobutyrate levels	0.00247744	21.1922
rs6437111	T	C	-0.0730313	0.623194	0.0157383	3.47833e-06	2	149856643	GCST90199677	8254	3-methyl-2-oxobutyrate levels	0.00250489	21.5329
rs71434672	T	A	-0.151261	0.059628	0.0321585	2.55614e-06	2	189947754	GCST90199677	8254	3-methyl-2-oxobutyrate levels	0.00256587	22.1239
rs77182631	A	G	-0.175305	0.0446725	0.0370791	2.26898e-06	21	36290919	GCST90199677	8254	3-methyl-2-oxobutyrate levels	0.00262308	22.3527
rs11691183	T	C	-0.0838852	0.253095	0.0178203	2.51039e-06	2	231569787	GCST90199678	8125	Tartronate (hydroxymalonate) levels	0.00266042	22.1585
rs145469088	G	A	-1.63094	0.000563557	0.326085	5.68616e-07	16	34025958	GCST90199678	8125	Tartronate (hydroxymalonate) levels	0.00299639	25.0158
rs17688758	C	T	-0.128898	0.0813925	0.0278843	3.78961e-06	4	71131542	GCST90199678	8125	Tartronate (hydroxymalonate) levels	0.00248449	21.3684
rs191302291	T	G	-0.303875	0.015546	0.061572	8.00349e-07	15	54795883	GCST90199678	8125	Tartronate (hydroxymalonate) levels	0.0028264	24.357
rs276286	A	G	-0.0849521	0.740886	0.0176539	1.49367e-06	5	42051492	GCST90199678	8125	Tartronate (hydroxymalonate) levels	0.0027709	23.1562
rs5996848	G	A	-0.0818347	0.73054	0.0175977	3.31436e-06	22	25181963	GCST90199678	8125	Tartronate (hydroxymalonate) levels	0.00263659	21.6254
rs62381620	G	T	-0.288241	0.0302787	0.044521	9.52738e-11	5	139350290	GCST90199678	8125	Tartronate (hydroxymalonate) levels	0.00487894	41.9162
rs72801867	G	A	0.100144	0.149025	0.021758	4.17167e-06	5	114478030	GCST90199678	8125	Tartronate (hydroxymalonate) levels	0.00254364	21.1842
rs756874	G	A	0.0744947	0.366768	0.0159556	3.02866e-06	15	91174007	GCST90199678	8125	Tartronate (hydroxymalonate) levels	0.00257772	21.7984
rs9599028	A	T	0.0756554	0.341971	0.0162189	3.0913e-06	13	65857995	GCST90199678	8125	Tartronate (hydroxymalonate) levels	0.00257599	21.7589
rs11129828	T	C	-0.089998	0.282532	0.0193473	3.29205e-06	3	39406103	GCST90199679	6496	2,3-dihydroxypyridine levels	0.00328372	21.6384
rs11167700	T	A	-0.109661	0.169783	0.0234168	2.8268e-06	5	154783191	GCST90199679	6496	2,3-dihydroxypyridine levels	0.00339016	21.9305
rs141568347	A	G	-0.751799	0.00302889	0.158991	2.26109e-06	1	3516381	GCST90199679	6496	2,3-dihydroxypyridine levels	0.0034135	22.3593
rs324498	A	G	0.115581	0.854157	0.0253192	4.99551e-06	9	9059545	GCST90199679	6496	2,3-dihydroxypyridine levels	0.00332833	20.8388
rs10844993	G	T	0.0848311	0.230317	0.0180197	2.5055e-06	12	9871408	GCST90199680	8182	3-hydroxyoctanoate levels	0.0025514	22.1623
rs11141654	A	G	-0.0960652	0.177262	0.0199883	1.53924e-06	9	87030986	GCST90199680	8182	3-hydroxyoctanoate levels	0.00269178	23.0983
rs139897381	C	T	-0.327175	0.0129846	0.0666494	9.15899e-07	3	190042188	GCST90199680	8182	3-hydroxyoctanoate levels	0.00274374	24.0973
rs28415528	A	G	-0.119396	0.317791	0.0162643	2.12024e-13	1	151907285	GCST90199680	8182	3-hydroxyoctanoate levels	0.00618114	53.8901
rs3752651	C	T	-0.0899675	0.207803	0.0187912	1.68672e-06	7	55161850	GCST90199680	8182	3-hydroxyoctanoate levels	0.00266493	22.9225
rs72668359	C	T	0.276546	0.0166993	0.0589512	2.71731e-06	4	108907496	GCST90199680	8182	3-hydroxyoctanoate levels	0.00251159	22.0064
rs9302385	C	A	-0.0890214	0.280432	0.0167413	1.05216e-07	16	20462998	GCST90199680	8182	3-hydroxyoctanoate levels	0.00319829	28.2755
rs112809733	C	T	0.124361	0.0976011	0.0261853	2.04159e-06	2	216040672	GCST90199681	8224	2-hydroxyoctanoate levels	0.00272428	22.5555
rs11574581	G	A	0.13927	0.0848802	0.0278489	5.70626e-07	19	54667225	GCST90199681	8224	2-hydroxyoctanoate levels	0.00301321	25.0092
rs118085936	C	T	0.159419	0.0532585	0.0348335	4.72581e-06	16	83280712	GCST90199681	8224	2-hydroxyoctanoate levels	0.00256289	20.9453
rs12250365	A	G	0.0926098	0.231692	0.0184154	4.93203e-07	10	89772422	GCST90199681	8224	2-hydroxyoctanoate levels	0.00305345	25.2902
rs12562486	T	G	0.751021	0.00231538	0.161694	3.40587e-06	1	109896185	GCST90199681	8224	2-hydroxyoctanoate levels	0.00260585	21.5733
rs1479581	C	T	-0.0889207	0.20195	0.0192855	4.01232e-06	5	25646458	GCST90199681	8224	2-hydroxyoctanoate levels	0.00254865	21.2591
rs17470667	G	A	0.162122	0.0512056	0.0351403	3.95805e-06	5	39371973	GCST90199681	8224	2-hydroxyoctanoate levels	0.0025539	21.285
rs188077378	A	G	-0.188731	0.0449171	0.0376106	5.22012e-07	1	104217807	GCST90199681	8224	2-hydroxyoctanoate levels	0.00305611	25.1806
rs35254234	A	G	0.321188	0.0127548	0.0693423	3.62288e-06	3	18702604	GCST90199681	8224	2-hydroxyoctanoate levels	0.00259805	21.4547
rs7029211	T	C	-0.27916	0.983056	0.0605491	4.01752e-06	9	73862954	GCST90199681	8224	2-hydroxyoctanoate levels	0.00259615	21.2565
rs72622236	C	A	-0.0740584	0.385805	0.0160837	4.13367e-06	16	49627427	GCST90199681	8224	2-hydroxyoctanoate levels	0.00259928	21.202
rs74637339	A	T	0.218791	0.0521596	0.0348214	3.31624e-10	3	15586533	GCST90199681	8224	2-hydroxyoctanoate levels	0.00473324	39.479
rs76619244	C	G	0.297392	0.0156997	0.0628958	2.26377e-06	11	99815568	GCST90199681	8224	2-hydroxyoctanoate levels	0.00273343	22.3571
rs77585588	A	G	0.452071	0.00748539	0.0895868	4.50745e-07	11	45063972	GCST90199681	8224	2-hydroxyoctanoate levels	0.00303665	25.4639
rs117283049	G	T	-0.187452	0.0356159	0.0408701	4.50664e-06	11	7669396	GCST90199682	7998	Homocitrulline levels	0.00241382	21.0363
rs12490555	T	C	0.0844343	0.233488	0.0180873	3.03917e-06	3	53194820	GCST90199682	7998	Homocitrulline levels	0.00255183	21.7917
rs138767120	G	C	-0.208734	0.0298171	0.0445316	2.76799e-06	16	87449270	GCST90199682	7998	Homocitrulline levels	0.00252078	21.971
rs148874160	A	G	0.253526	0.0209967	0.0529352	1.67306e-06	6	23183054	GCST90199682	7998	Homocitrulline levels	0.00264247	22.938
rs149152049	A	C	-0.281055	0.0157189	0.0612479	4.45782e-06	1	211797411	GCST90199682	7998	Homocitrulline levels	0.0024443	21.0572
rs3211568	A	G	0.08928	0.192497	0.0193344	3.88059e-06	16	89563372	GCST90199682	7998	Homocitrulline levels	0.00247803	21.3229
rs74251908	T	C	0.197529	0.034294	0.0418217	2.32261e-06	17	430928	GCST90199682	7998	Homocitrulline levels	0.00258437	22.3079
rs8025295	G	C	0.0862129	0.775299	0.0184313	2.90351e-06	15	93464119	GCST90199682	7998	Homocitrulline levels	0.0025897	21.8793
rs10999904	A	G	-0.134401	0.0982241	0.0257002	1.69892e-07	10	71591392	GCST90199683	8208	Indoleacetate levels	0.00320001	27.3484
rs113532410	T	G	0.173939	0.0584424	0.0334364	1.9707e-07	22	33441144	GCST90199683	8208	Indoleacetate levels	0.00332965	27.0617
rs11518601	T	C	-0.111869	0.118732	0.0240488	3.29131e-06	11	55238964	GCST90199683	8208	Indoleacetate levels	0.00261894	21.6388
rs11575549	T	C	-0.37948	0.0179246	0.056925	2.62308e-11	7	50462479	GCST90199683	8208	Indoleacetate levels	0.00506993	44.4398
rs11889711	T	C	-0.0719998	0.620089	0.0157071	4.56382e-06	2	17935969	GCST90199683	8208	Indoleacetate levels	0.00244247	21.0122
rs1479	G	T	0.0905519	0.197771	0.0192077	2.42479e-06	2	113217527	GCST90199683	8208	Indoleacetate levels	0.00260187	22.2251
rs181823597	G	C	0.15968	0.0594671	0.0323035	7.68805e-07	16	87640321	GCST90199683	8208	Indoleacetate levels	0.00285221	24.4344
rs35291122	A	G	-0.220159	0.0289393	0.0457359	1.48155e-06	14	44601011	GCST90199683	8208	Indoleacetate levels	0.00272419	23.1717
rs41280729	G	A	-0.148381	0.0591969	0.0323839	4.6066e-06	9	5571105	GCST90199683	8208	Indoleacetate levels	0.00245236	20.9941
rs72551330	C	T	0.303539	0.0147633	0.0629629	1.42903e-06	2	233672032	GCST90199683	8208	Indoleacetate levels	0.0026803	23.2413
rs76522692	G	A	-0.220452	0.0266439	0.0473306	3.19771e-06	10	117400423	GCST90199683	8208	Indoleacetate levels	0.00252074	21.6942
rs77535679	A	G	0.272146	0.021052	0.0527254	2.4488e-07	3	46593678	GCST90199683	8208	Indoleacetate levels	0.00305272	26.6418
rs78906653	T	C	-0.144801	0.0749114	0.0290437	6.17592e-07	7	50427357	GCST90199683	8208	Indoleacetate levels	0.00290606	24.8565
rs79441299	T	C	0.29338	0.014453	0.0638741	4.36696e-06	17	12355766	GCST90199683	8208	Indoleacetate levels	0.00245203	21.0965
rs8061485	C	T	-0.0845625	0.279379	0.0169225	5.82136e-07	16	20463360	GCST90199683	8208	Indoleacetate levels	0.0028793	24.9705
rs9866361	A	G	0.0952028	0.164093	0.0206127	3.86264e-06	3	179190061	GCST90199683	8208	Indoleacetate levels	0.00248644	21.3319
rs114473062	T	C	0.226158	0.025608	0.049117	4.135e-06	4	32419463	GCST90199684	8212	1-linoleoylglycerol (18:2) levels	0.00255249	21.2012
rs17410962	A	G	-0.11411	0.120383	0.0235805	1.30378e-06	8	19990569	GCST90199684	8212	1-linoleoylglycerol (18:2) levels	0.00275763	23.4175
rs75445316	T	C	0.241198	0.024875	0.049473	1.0862e-06	2	114276169	GCST90199684	8212	1-linoleoylglycerol (18:2) levels	0.00282228	23.769
rs111764634	A	C	0.160187	0.0711024	0.03428	2.96979e-06	12	26030131	GCST90199685	6378	2-linoleoylglycerol (18:2) levels	0.00338951	21.836
rs11552067	A	G	0.0845951	0.587463	0.0181892	3.30593e-06	21	44330365	GCST90199685	6378	2-linoleoylglycerol (18:2) levels	0.00346868	21.6303
rs12498693	A	C	-0.140175	0.0908947	0.0306696	4.86572e-06	4	21558733	GCST90199685	6378	2-linoleoylglycerol (18:2) levels	0.00324731	20.8893
rs189863837	A	G	0.280524	0.0248153	0.0568874	8.17175e-07	12	129450796	GCST90199685	6378	2-linoleoylglycerol (18:2) levels	0.0038087	24.3169
rs4946146	T	C	0.311867	0.0182161	0.0660179	2.31267e-06	6	116234813	GCST90199685	6378	2-linoleoylglycerol (18:2) levels	0.00347889	22.316
rs59927118	T	C	0.0964238	0.233493	0.0209287	4.0802e-06	8	10927516	GCST90199685	6378	2-linoleoylglycerol (18:2) levels	0.00332804	21.2268
rs77599553	A	T	-0.26624	0.024663	0.0570875	3.10541e-06	1	114230144	GCST90199685	6378	2-linoleoylglycerol (18:2) levels	0.00341018	21.7503
rs117276795	A	G	0.356183	0.0103757	0.0769361	3.66377e-06	10	72312216	GCST90199686	8153	Indolepropionate levels	0.00260534	21.4332
rs198260	A	G	0.22816	0.97371	0.048609	2.68214e-06	14	56714297	GCST90199686	8153	Indolepropionate levels	0.0026652	22.0316
rs8061485	C	T	-0.175473	0.278471	0.0171848	1.7712e-24	16	20463360	GCST90199686	8153	Indolepropionate levels	0.0123733	104.263
rs853154	C	G	0.102766	0.156615	0.0214138	1.59433e-06	5	143246483	GCST90199686	8153	Indolepropionate levels	0.0027899	23.0309
rs149656965	T	C	-0.320596	0.0120586	0.0696557	4.17282e-06	6	169391708	GCST90199687	8151	Threonate levels	0.00244892	21.1838
rs4783107	C	T	-0.116779	0.886875	0.0239738	1.10964e-06	16	84962841	GCST90199687	8151	Threonate levels	0.00273641	23.7277
rs535146	A	T	0.0748445	0.384514	0.0158705	2.40582e-06	3	6939905	GCST90199687	8151	Threonate levels	0.00265143	22.2402
rs62381620	G	T	-0.293756	0.0304893	0.0441641	2.90219e-11	5	139350290	GCST90199687	8151	Threonate levels	0.00510157	44.242
rs75194109	C	T	-0.397999	0.00818764	0.0851016	2.9145e-06	2	41679986	GCST90199687	8151	Threonate levels	0.00257266	21.872
rs77181656	T	C	-0.318701	0.0133923	0.066826	1.85035e-06	8	11560832	GCST90199687	8151	Threonate levels	0.00268409	22.7445
rs78263978	A	G	-0.22873	0.02583	0.0484595	2.35808e-06	7	16795578	GCST90199687	8151	Threonate levels	0.00263291	22.2786
rs7875568	G	T	-0.255385	0.0196633	0.0546341	2.94733e-06	9	127750741	GCST90199687	8151	Threonate levels	0.0025145	21.8506
rs7960425	C	G	0.238798	0.024852	0.0488539	1.01868e-06	12	118971939	GCST90199687	8151	Threonate levels	0.00276391	23.8926
rs80179348	T	A	-0.319612	0.0133227	0.066975	1.82303e-06	6	92821947	GCST90199687	8151	Threonate levels	0.00268561	22.773
rs11108842	G	T	-0.347252	0.00985641	0.0751899	3.86845e-06	12	97145788	GCST90199688	8250	N-acetylglycine levels	0.00235362	21.329
rs141342711	T	C	0.156311	0.0552779	0.0326222	1.65503e-06	16	20725063	GCST90199688	8250	N-acetylglycine levels	0.00255191	22.959
rs144831076	C	T	-0.284047	0.0180032	0.056482	4.93093e-07	9	103329540	GCST90199688	8250	N-acetylglycine levels	0.00285279	25.2907
rs16824802	T	C	0.0978791	0.201151	0.0188923	2.20805e-07	2	145354897	GCST90199688	8250	N-acetylglycine levels	0.00307891	26.8417
rs1890452	A	G	-0.0770614	0.337406	0.0157164	9.42707e-07	1	75726823	GCST90199688	8250	N-acetylglycine levels	0.00265524	24.0418
rs243795	C	T	0.0882873	0.208481	0.0184131	1.62837e-06	6	54528751	GCST90199688	8250	N-acetylglycine levels	0.00257249	22.9902
rs358909	T	C	-0.0883162	0.258424	0.0172318	2.97225e-07	3	155687972	GCST90199688	8250	N-acetylglycine levels	0.0029895	26.2675
rs75446748	C	T	-0.100817	0.142724	0.0215403	2.86322e-06	1	34909640	GCST90199688	8250	N-acetylglycine levels	0.00248723	21.906
rs9614932	T	C	-0.101483	0.143251	0.0214974	2.35019e-06	22	44786685	GCST90199688	8250	N-acetylglycine levels	0.00252795	22.2851
rs12662646	A	G	-0.165539	0.0603497	0.0347192	1.86115e-06	6	105989266	GCST90199689	7158	Glycolithocholate levels	0.00310794	22.7332
rs146058026	G	C	-0.350809	0.0120152	0.0764568	4.46812e-06	6	37710361	GCST90199689	7158	Glycolithocholate levels	0.00292182	21.0528
rs16982178	A	G	-0.111062	0.143877	0.0236265	2.5924e-06	22	26481497	GCST90199689	7158	Glycolithocholate levels	0.0030387	22.0969
rs182015775	A	G	-0.128395	0.11646	0.0260547	8.3118e-07	11	37031811	GCST90199689	7158	Glycolithocholate levels	0.00339257	24.2842
rs60850040	C	T	-0.154409	0.0656601	0.0332636	3.4508e-06	14	51299783	GCST90199689	7158	Glycolithocholate levels	0.00292538	21.548
rs6810998	T	C	-0.151927	0.0889636	0.0297616	3.31142e-07	4	139772114	GCST90199689	7158	Glycolithocholate levels	0.00374152	26.059
rs77376288	C	T	0.42291	0.00937194	0.0866346	1.05259e-06	2	80717604	GCST90199689	7158	Glycolithocholate levels	0.00332098	23.8294
rs116301309	A	C	-0.315234	0.0125152	0.0672785	2.79271e-06	1	205899302	GCST90199690	8239	EDTA levels	0.0024562	21.954
rs11688483	G	A	-0.0751194	0.310804	0.0163022	4.06695e-06	2	152948430	GCST90199690	8239	EDTA levels	0.00241748	21.233
rs12831673	A	G	0.155271	0.055853	0.0325321	1.8163e-06	12	23205863	GCST90199690	8239	EDTA levels	0.00254271	22.7801
rs183037566	A	G	0.352731	0.00997203	0.0751141	2.65388e-06	22	35799865	GCST90199690	8239	EDTA levels	0.00245668	22.0518
rs79242179	A	G	-0.329439	0.0120423	0.0689279	1.75756e-06	5	114110083	GCST90199690	8239	EDTA levels	0.00258243	22.8434
rs11133665	A	G	0.156172	0.291059	0.0164769	2.58604e-21	5	1188170	GCST90199691	8226	1-methylhistidine levels	0.0100653	89.837
rs111339300	A	G	-0.120806	0.110438	0.0240792	5.24806e-07	12	101440638	GCST90199691	8226	1-methylhistidine levels	0.00286749	25.1706
rs148226190	G	T	-0.331065	0.0116579	0.0702443	2.4404e-06	14	73457377	GCST90199691	8226	1-methylhistidine levels	0.00252571	22.2129
rs1670276	C	T	0.109213	0.129835	0.0224365	1.12929e-06	15	99073027	GCST90199691	8226	1-methylhistidine levels	0.00269508	23.694
rs1990897	G	T	0.0781977	0.321116	0.0159956	1.01505e-06	5	115192691	GCST90199691	8226	1-methylhistidine levels	0.00266609	23.8994
rs35042303	T	C	0.169952	0.0664537	0.0300921	1.62586e-08	20	52070514	GCST90199691	8226	1-methylhistidine levels	0.00358375	31.8968
rs4043681	G	A	0.130261	0.90818	0.0260698	5.83352e-07	18	24087281	GCST90199691	8226	1-methylhistidine levels	0.00282988	24.9663
rs546649	T	C	-0.0736867	0.428694	0.0152675	1.39027e-06	4	16723935	GCST90199691	8226	1-methylhistidine levels	0.00265965	23.2939
rs6118747	G	A	-0.0916807	0.210838	0.0182847	5.32895e-07	20	9834021	GCST90199691	8226	1-methylhistidine levels	0.00279705	25.1409
rs7145174	A	G	0.167413	0.0434889	0.0364336	4.32686e-06	14	70820051	GCST90199691	8226	1-methylhistidine levels	0.00233172	21.1142
rs73864608	A	G	-0.248871	0.0192942	0.0541941	4.38557e-06	4	168685775	GCST90199691	8226	1-methylhistidine levels	0.00234393	21.0884
rs7746774	G	A	-0.106907	0.144242	0.021178	4.46461e-07	6	139030342	GCST90199691	8226	1-methylhistidine levels	0.00282153	25.4825
rs79479138	T	C	0.278813	0.0161908	0.0594002	2.6817e-06	5	1238873	GCST90199691	8226	1-methylhistidine levels	0.00247648	22.0318
rs9526057	A	G	-0.0823478	0.261171	0.0172987	1.93248e-06	13	45312323	GCST90199691	8226	1-methylhistidine levels	0.00261699	22.6609
rs1157094	A	C	-0.104351	0.819934	0.0214635	1.16325e-06	11	97304894	GCST90199692	7125	Citramalate levels	0.00321539	23.637
rs12900072	A	G	0.0775075	0.462872	0.0166471	3.2256e-06	15	75014807	GCST90199692	7125	Citramalate levels	0.00298714	21.6776
rs188983534	A	G	-0.155646	0.0642616	0.0338062	4.14289e-06	6	103709194	GCST90199692	7125	Citramalate levels	0.00291348	21.1974
rs62180249	T	C	0.0938403	0.263858	0.0192855	1.13968e-06	2	211596857	GCST90199692	7125	Citramalate levels	0.0034209	23.6765
rs76762532	T	G	-0.21222	0.0329989	0.046059	4.07416e-06	4	96681142	GCST90199692	7125	Citramalate levels	0.00287428	21.2297
rs111528473	A	G	0.403688	0.00730105	0.0884272	4.99021e-06	6	37702057	GCST90199693	8239	3-hydroxydecanoate levels	0.00236224	20.8411
rs114537113	T	C	-0.330467	0.0114546	0.071325	3.59954e-06	5	9706991	GCST90199693	8239	3-hydroxydecanoate levels	0.00247322	21.4671
rs144727225	T	C	-0.225369	0.0236938	0.0493589	4.97295e-06	8	82629961	GCST90199693	8239	3-hydroxydecanoate levels	0.00234984	20.8477
rs148758368	T	A	0.370269	0.00863747	0.0808217	4.62085e-06	20	22738936	GCST90199693	8239	3-hydroxydecanoate levels	0.00234792	20.9884
rs28415528	A	G	-0.209871	0.317899	0.016024	3.41299e-39	1	151907285	GCST90199693	8239	3-hydroxydecanoate levels	0.0191017	171.539
rs299647	C	T	-0.0858123	0.20984	0.0185046	3.52889e-06	3	12497739	GCST90199693	8239	3-hydroxydecanoate levels	0.00244193	21.505
rs1033930	T	G	0.0813366	0.663938	0.0174666	3.21324e-06	13	29875471	GCST90199694	7444	1,3-dimethylurate levels	0.00295222	21.6848
rs11101870	T	C	-0.120114	0.152488	0.0228253	1.4226e-07	10	133589198	GCST90199694	7444	1,3-dimethylurate levels	0.00372905	27.692
rs188985963	T	C	0.511207	0.00588633	0.107882	2.15233e-06	15	56704677	GCST90199694	7444	1,3-dimethylurate levels	0.00305847	22.4541
rs205788	T	C	-0.0972257	0.792873	0.0210377	3.8098e-06	20	57794868	GCST90199694	7444	1,3-dimethylurate levels	0.00310479	21.3582
rs6859899	G	A	-0.10352	0.157066	0.0224663	4.0702e-06	5	58612645	GCST90199694	7444	1,3-dimethylurate levels	0.00283762	21.2317
rs7038710	G	A	-0.282261	0.0228741	0.0546831	2.44633e-07	9	107718105	GCST90199694	7444	1,3-dimethylurate levels	0.00356145	26.6438
rs72868316	A	G	0.342008	0.0292732	0.0487503	2.29104e-12	10	133391165	GCST90199694	7444	1,3-dimethylurate levels	0.00664767	49.2173
rs7699259	A	G	0.0805936	0.472503	0.0166295	1.2571e-06	4	32221352	GCST90199694	7444	1,3-dimethylurate levels	0.00323784	23.4878
rs78018441	A	G	-0.164796	0.0605772	0.0345099	1.79403e-06	16	6461406	GCST90199694	7444	1,3-dimethylurate levels	0.00309096	22.8037
rs78121311	G	T	-0.203071	0.039261	0.0427853	2.07207e-06	3	103812795	GCST90199694	7444	1,3-dimethylurate levels	0.00311095	22.5272
rs114843083	A	C	-0.27591	0.0184418	0.0596858	3.78756e-06	3	55929641	GCST90199695	7518	Galactonate levels	0.00275603	21.3694
rs116116174	C	G	-0.155143	0.0589528	0.0337346	4.24655e-06	1	99961844	GCST90199695	7518	Galactonate levels	0.00267061	21.1501
rs144166724	T	C	-0.424108	0.00891421	0.085763	7.60954e-07	8	82053788	GCST90199695	7518	Galactonate levels	0.00317817	24.4542
rs16956661	C	G	-0.16477	0.0713328	0.0310171	1.08296e-07	15	72278241	GCST90199695	7518	Galactonate levels	0.00359696	28.2198
rs75684329	A	T	-0.164546	0.0630576	0.033017	6.239e-07	19	9404705	GCST90199695	7518	Galactonate levels	0.0031993	24.837
rs78414202	A	G	-0.38065	0.00961795	0.0824987	3.94971e-06	4	96102778	GCST90199695	7518	Galactonate levels	0.00276037	21.2891
rs114830966	A	G	-0.375581	0.0103465	0.0769197	1.04609e-06	1	74384420	GCST90199696	8272	Trigonelline levels	0.00288878	23.8414
rs115151170	C	T	-0.338886	0.0115656	0.0722547	2.72995e-06	6	54906289	GCST90199696	8272	Trigonelline levels	0.00262575	21.9976
rs115520044	A	G	0.296117	0.0166484	0.0603473	9.2531e-07	14	49488289	GCST90199696	8272	Trigonelline levels	0.00287103	24.0775
rs1594297	A	G	0.243317	0.974151	0.0498295	1.04486e-06	2	16476976	GCST90199696	8272	Trigonelline levels	0.00298157	23.8436
rs1601568	T	A	0.104566	0.85011	0.0213989	1.02644e-06	3	131433569	GCST90199696	8272	Trigonelline levels	0.0027865	23.878
rs45603636	A	G	-0.392277	0.0102711	0.0769037	3.38053e-07	6	43623319	GCST90199696	8272	Trigonelline levels	0.00312859	26.019
rs62246138	A	G	-0.208306	0.0322933	0.0441862	2.42575e-06	3	46412462	GCST90199696	8272	Trigonelline levels	0.002712	22.2244
rs73328382	A	C	-0.470821	0.00587879	0.101083	3.19674e-06	10	99422751	GCST90199696	8272	Trigonelline levels	0.00259101	21.6948
rs77535466	C	A	-0.285605	0.0162774	0.060652	2.49049e-06	15	93079228	GCST90199696	8272	Trigonelline levels	0.00261228	22.1739
rs11070743	T	C	0.0721838	0.578776	0.0153097	2.4181e-06	15	50058487	GCST90199697	8240	Dodecanedioate levels	0.00254058	22.2303
rs114733295	T	G	0.278693	0.0156079	0.0604881	4.07714e-06	6	56324014	GCST90199697	8240	Dodecanedioate levels	0.00238668	21.2282
rs12662092	A	G	0.0970377	0.153963	0.020626	2.54331e-06	6	147991761	GCST90199697	8240	Dodecanedioate levels	0.00245311	22.1335
rs146947505	A	G	0.287105	0.0162592	0.0585823	9.5409e-07	12	117586522	GCST90199697	8240	Dodecanedioate levels	0.00263689	24.0187
rs184688493	A	C	0.181186	0.0451641	0.0359985	4.82502e-07	5	76715970	GCST90199697	8240	Dodecanedioate levels	0.0028314	25.3326
rs192475369	T	A	0.269888	0.0167687	0.0575722	2.76128e-06	9	33552509	GCST90199697	8240	Dodecanedioate levels	0.00240189	21.9756
rs2351032	A	G	-0.0714967	0.478607	0.0151331	2.3065e-06	1	77423138	GCST90199697	8240	Dodecanedioate levels	0.00255121	22.3211
rs3123536	T	C	0.126379	0.89625	0.0245728	2.7033e-07	1	212636264	GCST90199697	8240	Dodecanedioate levels	0.00297028	26.4509
rs4660978	C	G	0.136271	0.791893	0.0185101	1.81245e-13	1	46930626	GCST90199697	8240	Dodecanedioate levels	0.00612054	54.1988
rs6024739	C	T	-0.082091	0.756911	0.0179227	4.64338e-06	20	56264559	GCST90199697	8240	Dodecanedioate levels	0.00247988	20.979
rs73135319	T	C	0.0978948	0.145563	0.0212543	4.10725e-06	4	46491749	GCST90199697	8240	Dodecanedioate levels	0.00238386	21.2141
rs75648263	A	T	-0.15344	0.0564846	0.0325258	2.38773e-06	4	111550690	GCST90199697	8240	Dodecanedioate levels	0.00250949	22.2547
rs79949294	T	G	-0.3048	0.014638	0.0618631	8.34987e-07	14	54089161	GCST90199697	8240	Dodecanedioate levels	0.00268002	24.2754
rs80102840	A	G	-0.270487	0.0173319	0.0576409	2.69718e-06	3	30613380	GCST90199697	8240	Dodecanedioate levels	0.00249216	22.0207
rs10999904	A	G	-0.119035	0.0978539	0.0260573	4.91885e-06	10	71591392	GCST90199698	8243	Isobutyrylcarnitine (c4) levels	0.0025017	20.8685
rs118057342	A	G	-0.406794	0.00889593	0.0823501	7.81961e-07	15	31405249	GCST90199698	8243	Isobutyrylcarnitine (c4) levels	0.00291803	24.4017
rs138449764	G	T	0.282029	0.0162918	0.061021	3.80354e-06	16	6491089	GCST90199698	8243	Isobutyrylcarnitine (c4) levels	0.00254949	21.3614
rs17419942	T	C	-0.174599	0.045358	0.0372747	2.81177e-06	12	27866608	GCST90199698	8243	Isobutyrylcarnitine (c4) levels	0.00264002	21.9409
rs192049058	A	C	-0.0881467	0.223096	0.0182397	1.34712e-06	3	136723542	GCST90199698	8243	Isobutyrylcarnitine (c4) levels	0.0026934	23.3548
rs28504259	G	C	0.106097	0.352048	0.0163475	8.57719e-11	4	88314718	GCST90199698	8243	Isobutyrylcarnitine (c4) levels	0.00513548	42.1215
rs4076181	T	C	0.0865338	0.249242	0.0181584	1.88381e-06	11	11560975	GCST90199698	8243	Isobutyrylcarnitine (c4) levels	0.00280235	22.71
rs662138	G	C	-0.426307	0.174911	0.0197773	4.72082e-103	6	160143444	GCST90199698	8243	Isobutyrylcarnitine (c4) levels	0.0524557	464.634
rs72754719	T	C	0.380179	0.00894487	0.081524	3.11034e-06	1	202995831	GCST90199698	8243	Isobutyrylcarnitine (c4) levels	0.00256258	21.7473
rs72758669	C	G	0.221719	0.0289582	0.0459139	1.37207e-06	5	43528755	GCST90199698	8243	Isobutyrylcarnitine (c4) levels	0.00276468	23.3194
rs73212370	T	G	-0.152833	0.0582117	0.0330324	3.71425e-06	8	13974211	GCST90199698	8243	Isobutyrylcarnitine (c4) levels	0.00256111	21.4069
rs7759074	C	A	-0.100958	0.829783	0.0204135	7.58954e-07	6	159867833	GCST90199698	8243	Isobutyrylcarnitine (c4) levels	0.00287925	24.4594
rs79495512	C	T	0.139457	0.0877236	0.0271292	2.74045e-07	15	76199996	GCST90199698	8243	Isobutyrylcarnitine (c4) levels	0.00311282	26.4245
rs80254170	G	A	-0.397805	0.074915	0.0286752	9.26033e-44	6	160093251	GCST90199698	8243	Isobutyrylcarnitine (c4) levels	0.0219342	192.454
rs116892987	A	G	-0.365035	0.0123327	0.0708699	2.59412e-07	6	102527357	GCST90199699	8085	3-methylxanthine levels	0.00324614	26.5305
rs12627283	A	G	0.079183	0.336232	0.0166425	1.95645e-06	21	38830424	GCST90199699	8085	3-methylxanthine levels	0.00279865	22.6374
rs139776	T	C	-0.0806676	0.331781	0.0169773	2.01912e-06	22	24917479	GCST90199699	8085	3-methylxanthine levels	0.00288535	22.5767
rs180747702	T	C	-0.349902	0.0109154	0.0748375	2.93244e-06	6	144118592	GCST90199699	8085	3-methylxanthine levels	0.0026436	21.8602
rs4239694	G	T	-0.0781726	0.311441	0.0169873	4.18834e-06	20	36939427	GCST90199699	8085	3-methylxanthine levels	0.00262093	21.1768
rs6569661	G	A	-0.0890327	0.726704	0.0177975	5.65788e-07	6	130185619	GCST90199699	8085	3-methylxanthine levels	0.00314862	25.0254
rs7485338	A	G	-0.0807483	0.685902	0.0175523	4.21604e-06	12	71346172	GCST90199699	8085	3-methylxanthine levels	0.00280947	21.164
rs78937667	C	T	-0.191969	0.0456077	0.0373094	2.67058e-07	11	7329252	GCST90199699	8085	3-methylxanthine levels	0.00320817	26.4744
rs79654336	A	G	-0.169477	0.047504	0.0363027	3.03503e-06	12	26170389	GCST90199699	8085	3-methylxanthine levels	0.00259923	21.7943
rs144872231	T	C	-0.340328	0.0131837	0.0660982	2.62127e-07	15	86859213	GCST90199700	8206	3-hydroxylaurate levels	0.00301369	26.5104
rs1500511	T	C	-0.079424	0.403034	0.0155803	3.43741e-07	5	17378659	GCST90199700	8206	3-hydroxylaurate levels	0.00303546	25.9867
rs6795560	T	C	-0.201114	0.0316332	0.0429259	2.79774e-06	3	14791567	GCST90199700	8206	3-hydroxylaurate levels	0.00247798	21.9506
rs78085499	T	C	-0.214162	0.0269545	0.0459171	3.09984e-06	1	175877423	GCST90199700	8206	3-hydroxylaurate levels	0.00240591	21.7538
rs78283788	C	A	0.300773	0.0142139	0.0637358	2.36933e-06	7	146860036	GCST90199700	8206	3-hydroxylaurate levels	0.00253515	22.2695
rs10769857	G	A	-0.0734024	0.372713	0.0158516	3.64607e-06	11	7959165	GCST90199701	8089	Pyridoxate levels	0.00251937	21.4424
rs11668053	G	A	0.0809662	0.367863	0.0164631	8.74205e-07	19	19691756	GCST90199701	8089	Pyridoxate levels	0.00304884	24.1871
rs117284243	T	A	0.466933	0.0063197	0.0967734	1.39992e-06	11	123048271	GCST90199701	8089	Pyridoxate levels	0.00273831	23.2808
rs12651574	T	A	0.0930846	0.19316	0.0196272	2.10945e-06	4	44264328	GCST90199701	8089	Pyridoxate levels	0.00270079	22.4926
rs139624237	A	G	-0.247876	0.0210683	0.0530119	2.92725e-06	17	63202284	GCST90199701	8089	Pyridoxate levels	0.00253443	21.8636
rs140718044	C	T	0.570211	0.00396334	0.118213	1.41004e-06	3	87530094	GCST90199701	8089	Pyridoxate levels	0.00256707	23.267
rs149053219	A	G	0.359193	0.0109129	0.0742272	1.30424e-06	13	34656395	GCST90199701	8089	Pyridoxate levels	0.00278523	23.4169
rs181087352	A	T	0.235882	0.0230128	0.050981	3.71262e-06	14	48584341	GCST90199701	8089	Pyridoxate levels	0.00250195	21.4078
rs186411642	A	C	0.573174	0.00408821	0.120038	1.79751e-06	4	105740999	GCST90199701	8089	Pyridoxate levels	0.0026752	22.8
rs61577547	T	C	0.241647	0.025296	0.0488327	7.48013e-07	7	11785794	GCST90199701	8089	Pyridoxate levels	0.0028795	24.4873
rs780598	A	G	-0.112598	0.120056	0.0237533	2.13418e-06	1	4452045	GCST90199701	8089	Pyridoxate levels	0.00267874	22.4705
rs7918084	T	C	0.0720526	0.554942	0.0155056	3.37002e-06	10	92669710	GCST90199701	8089	Pyridoxate levels	0.00256445	21.5935
rs79879497	C	T	0.343209	0.0127475	0.0685362	5.50831e-07	11	95387605	GCST90199701	8089	Pyridoxate levels	0.00296484	25.0771
rs112156059	G	A	0.267691	0.0208245	0.0578881	3.75897e-06	14	97621652	GCST90199702	7097	5-hydroxyhexanoate levels	0.00292235	21.384
rs192540541	C	T	0.217928	0.0314591	0.0475352	4.54955e-06	11	33419883	GCST90199702	7097	5-hydroxyhexanoate levels	0.00289415	21.0182
rs289558	T	C	-0.155393	0.924616	0.0316191	8.90029e-07	8	13390923	GCST90199702	7097	5-hydroxyhexanoate levels	0.00336615	24.1526
rs36043527	C	T	-0.0889066	0.326017	0.0180678	8.62225e-07	2	12981020	GCST90199702	7097	5-hydroxyhexanoate levels	0.00347366	24.2135
rs67816826	T	C	0.159531	0.0697744	0.0335054	1.92303e-06	3	181757516	GCST90199702	7097	5-hydroxyhexanoate levels	0.00330373	22.6705
rs7136437	A	G	0.0830624	0.674274	0.0181434	4.69215e-06	12	25943988	GCST90199702	7097	5-hydroxyhexanoate levels	0.00303059	20.9591
rs73232175	G	A	0.243472	0.024197	0.0532321	4.78987e-06	4	41320349	GCST90199702	7097	5-hydroxyhexanoate levels	0.00279931	20.9195
rs10982103	G	C	-0.252349	0.0212088	0.0524762	1.51813e-06	9	114209860	GCST90199703	8179	Gamma-glutamylvaline levels	0.00264387	23.1248
rs139358701	T	C	-0.368954	0.00882461	0.0805634	4.65691e-06	11	108850834	GCST90199703	8179	Gamma-glutamylvaline levels	0.00238133	20.9734
rs190099951	G	T	0.257515	0.0186663	0.055444	3.40743e-06	12	15809546	GCST90199703	8179	Gamma-glutamylvaline levels	0.00242946	21.5723
rs190374566	A	T	-0.117997	0.0951195	0.0256883	4.36082e-06	7	132915956	GCST90199703	8179	Gamma-glutamylvaline levels	0.00239681	21.0995
rs2169784	G	C	0.0801118	0.714498	0.0166361	1.46805e-06	19	53386907	GCST90199703	8179	Gamma-glutamylvaline levels	0.00261838	23.1894
rs274554	C	T	-0.152825	0.838569	0.020322	5.47033e-14	5	132389258	GCST90199703	8179	Gamma-glutamylvaline levels	0.00632331	56.553
rs34111586	C	T	-0.100291	0.13561	0.0219644	4.96929e-06	14	44646574	GCST90199703	8179	Gamma-glutamylvaline levels	0.00235806	20.849
rs60482625	C	T	0.170607	0.0440024	0.0362727	2.55778e-06	19	1783028	GCST90199703	8179	Gamma-glutamylvaline levels	0.00244882	22.1225
rs62497379	A	G	0.221299	0.0292734	0.0462149	1.68042e-06	8	12638477	GCST90199703	8179	Gamma-glutamylvaline levels	0.00278329	22.9295
rs6930584	A	G	0.0867954	0.201262	0.0188615	4.1903e-06	6	89973842	GCST90199703	8179	Gamma-glutamylvaline levels	0.00242209	21.1759
rs77864761	T	C	-0.226865	0.028512	0.0450862	4.85886e-07	9	36573937	GCST90199703	8179	Gamma-glutamylvaline levels	0.00285122	25.3191
rs77943558	T	C	0.37862	0.00843492	0.0825629	4.52163e-06	14	75772296	GCST90199703	8179	Gamma-glutamylvaline levels	0.00239795	21.0299
rs78981419	G	A	-0.269883	0.0167156	0.0585437	4.02783e-06	12	72642415	GCST90199703	8179	Gamma-glutamylvaline levels	0.00239432	21.2516
rs8051286	A	G	-0.103275	0.153783	0.0210545	9.337e-07	16	52515759	GCST90199703	8179	Gamma-glutamylvaline levels	0.00277594	24.0603
rs10028378	G	T	0.0996459	0.825977	0.0214694	3.46238e-06	4	163861080	GCST90199704	7325	3-hydroxysebacate levels	0.00285446	21.5417
rs113017771	C	G	0.392351	0.010011	0.0797938	8.78543e-07	19	1719642	GCST90199704	7325	3-hydroxysebacate levels	0.00305132	24.1775
rs1153602	A	T	-0.0812575	0.336326	0.0167246	1.18251e-06	3	25529661	GCST90199704	7325	3-hydroxysebacate levels	0.00294762	23.6056
rs150942244	T	C	0.265696	0.02	0.0565046	2.57372e-06	12	128293491	GCST90199704	7325	3-hydroxysebacate levels	0.0027673	22.1107
rs2837077	T	C	0.0782247	0.450339	0.0160525	1.09884e-06	21	39564222	GCST90199704	7325	3-hydroxysebacate levels	0.00302937	23.7467
rs6668000	A	G	0.0781327	0.630499	0.0167975	3.29629e-06	1	110464247	GCST90199704	7325	3-hydroxysebacate levels	0.00284443	21.636
rs7542137	T	C	0.103358	0.603252	0.0161578	1.58688e-10	1	151896416	GCST90199704	7325	3-hydroxysebacate levels	0.00511366	40.9189
rs75995468	T	C	0.11364	0.138317	0.0232304	9.98859e-07	3	13281529	GCST90199704	7325	3-hydroxysebacate levels	0.00307833	23.9304
rs113113237	A	G	0.155816	0.0741099	0.0312246	6.03244e-07	1	169228505	GCST90199705	7311	Propionylglycine levels	0.00333188	24.9018
rs117262899	C	T	-0.349129	0.0120258	0.0751643	3.40279e-06	7	1791994	GCST90199705	7311	Propionylglycine levels	0.00289642	21.5749
rs149451223	A	G	-0.138044	0.0821394	0.0299966	4.18492e-06	16	8785345	GCST90199705	7311	Propionylglycine levels	0.00287338	21.1783
rs2297442	C	T	-0.098395	0.288836	0.0178947	3.82931e-08	9	6540540	GCST90199705	7311	Propionylglycine levels	0.00397738	30.2341
rs34312136	C	T	-0.0785527	0.387268	0.0168524	3.14332e-06	9	134377610	GCST90199705	7311	Propionylglycine levels	0.00292843	21.7269
rs568861	C	T	0.3317	0.986788	0.072081	4.18904e-06	11	58704390	GCST90199705	7311	Propionylglycine levels	0.00286889	21.1763
rs79939937	C	G	0.26313	0.0204935	0.0573583	4.48635e-06	1	167438834	GCST90199705	7311	Propionylglycine levels	0.00277968	21.045
rs10774580	G	A	-0.10246	0.605206	0.0182646	2.02565e-08	12	121038620	GCST90199706	6044	Butyrylglycine levels	0.00501663	31.4694
rs12929740	T	C	0.214946	0.0433584	0.0443435	1.2515e-06	16	8490729	GCST90199706	6044	Butyrylglycine levels	0.00383276	23.4963
rs147915227	A	G	-0.391634	0.0119405	0.0822557	1.92469e-06	7	44545029	GCST90199706	6044	Butyrylglycine levels	0.00361907	22.6688
rs189290350	T	C	0.311355	0.0222776	0.0608689	3.13447e-07	5	76580207	GCST90199706	6044	Butyrylglycine levels	0.00422304	26.165
rs2014355	C	T	0.557922	0.294337	0.0183717	1e-200	12	120737721	GCST90199706	6044	Butyrylglycine levels	0.129306	922.249
rs2297442	C	T	-0.0892615	0.292626	0.0195489	4.96969e-06	9	6540540	GCST90199706	6044	Butyrylglycine levels	0.00329853	20.8489
rs6752046	G	A	-0.087578	0.615683	0.0188357	3.32635e-06	2	150538326	GCST90199706	6044	Butyrylglycine levels	0.00362967	21.6185
rs973080	T	A	-0.099258	0.280402	0.0203566	1.08273e-06	5	32749318	GCST90199706	6044	Butyrylglycine levels	0.00397587	23.775
rs10096113	C	T	0.0885937	0.250652	0.0178977	7.42106e-07	8	14954793	GCST90199707	8208	Pro-hydroxy-pro levels	0.00294843	24.5025
rs10852553	A	G	-0.0971861	0.163893	0.0207004	2.66754e-06	16	56791754	GCST90199707	8208	Pro-hydroxy-pro levels	0.00258857	22.042
rs11912766	A	G	-3.27089	0.000122026	0.692976	2.35771e-06	22	26147122	GCST90199707	8208	Pro-hydroxy-pro levels	0.00261073	22.279
rs141240026	A	C	0.34605	0.0116891	0.0713594	1.23844e-06	10	103843950	GCST90199707	8208	Pro-hydroxy-pro levels	0.00276683	23.5166
rs16851395	C	T	0.326104	0.0122636	0.0692775	2.51129e-06	3	105654364	GCST90199707	8208	Pro-hydroxy-pro levels	0.00257633	22.1579
rs1868000	G	A	0.101119	0.848772	0.0217317	3.2705e-06	10	71587355	GCST90199707	8208	Pro-hydroxy-pro levels	0.00262494	21.651
rs60037927	A	G	-0.127713	0.0919234	0.0272681	2.81874e-06	1	77171394	GCST90199707	8208	Pro-hydroxy-pro levels	0.00272301	21.9362
rs6085145	A	G	0.0820237	0.715377	0.0179126	4.6695e-06	20	5399345	GCST90199707	8208	Pro-hydroxy-pro levels	0.00273977	20.9682
rs62316592	C	A	0.24215	0.0310025	0.0441591	4.16783e-08	4	137090518	GCST90199707	8208	Pro-hydroxy-pro levels	0.00352305	30.0697
rs7519829	A	G	-0.0852373	0.223582	0.0185522	4.33887e-06	1	109777868	GCST90199707	8208	Pro-hydroxy-pro levels	0.00252245	21.109
rs11067600	C	T	-0.258604	0.0181576	0.0558458	3.64464e-06	12	115439972	GCST90199708	8273	Propionylcarnitine (c3) levels	0.00238452	21.4432
rs113625841	A	G	0.0781236	0.257438	0.0169236	3.90754e-06	6	112070019	GCST90199708	8273	Propionylcarnitine (c3) levels	0.00233346	21.3098
rs139859957	G	A	0.369427	0.00871987	0.0789933	2.91539e-06	8	47154486	GCST90199708	8273	Propionylcarnitine (c3) levels	0.00235936	21.8714
rs272863	A	G	-0.143665	0.626528	0.0152431	4.30381e-21	5	132347959	GCST90199708	8273	Propionylcarnitine (c3) levels	0.00965896	88.8291
rs4363195	C	T	0.0718604	0.550206	0.0150507	1.80104e-06	8	13298748	GCST90199708	8273	Propionylcarnitine (c3) levels	0.00255593	22.7964
rs662138	G	C	-0.164279	0.175208	0.0194955	3.56065e-17	6	160143444	GCST90199708	8273	Propionylcarnitine (c3) levels	0.00779996	71.006
rs77010315	A	C	-0.319746	0.0121582	0.067692	2.31771e-06	5	151343594	GCST90199708	8273	Propionylcarnitine (c3) levels	0.00245582	22.3118
rs78802404	A	T	0.327065	0.0130719	0.0650655	4.98984e-07	21	41817942	GCST90199708	8273	Propionylcarnitine (c3) levels	0.00276008	25.2678
rs79476198	T	G	0.225696	0.0234753	0.048765	3.68788e-06	2	215359319	GCST90199708	8273	Propionylcarnitine (c3) levels	0.00233546	21.4206
rs80254170	G	A	-0.151829	0.0753085	0.0278247	4.85248e-08	6	160093251	GCST90199708	8273	Propionylcarnitine (c3) levels	0.00321056	29.7748
rs1418573	G	A	0.0818852	0.73084	0.0174648	2.75094e-06	6	51486330	GCST90199709	8279	Adrenate (22:4n6) levels	0.00263799	21.9828
rs142156573	C	A	-0.313463	0.0143033	0.0647374	1.28496e-06	1	8849188	GCST90199709	8279	Adrenate (22:4n6) levels	0.00277065	23.4456
rs147004933	T	G	0.348982	0.0100998	0.0757881	4.13061e-06	20	18018930	GCST90199709	8279	Adrenate (22:4n6) levels	0.00243523	21.2033
rs4657374	T	A	0.0788287	0.30401	0.0167245	2.43668e-06	1	164791381	GCST90199709	8279	Adrenate (22:4n6) levels	0.0026296	22.2158
rs55875221	G	A	0.0752803	0.38747	0.0159619	2.40244e-06	11	97649939	GCST90199709	8279	Adrenate (22:4n6) levels	0.00269004	22.243
rs75198642	T	G	-0.144996	0.0752072	0.0287632	4.63043e-07	7	89354866	GCST90199709	8279	Adrenate (22:4n6) levels	0.00292446	25.4119
rs12191730	A	G	-0.390641	0.010694	0.0839385	3.25726e-06	6	42712474	GCST90199710	6511	Docosatrienoate (22:3n3) levels	0.00322891	21.6587
rs12737465	A	G	0.0853655	0.58311	0.0176366	1.29681e-06	1	164774541	GCST90199710	6511	Docosatrienoate (22:3n3) levels	0.00354296	23.428
rs1331432	T	C	-0.0945744	0.749256	0.0201894	2.8083e-06	9	86545717	GCST90199710	6511	Docosatrienoate (22:3n3) levels	0.00336076	21.9432
rs188133144	A	G	-0.326281	0.0180751	0.065359	5.9714e-07	11	125536520	GCST90199710	6511	Docosatrienoate (22:3n3) levels	0.00377896	24.9214
rs2912547	T	G	0.102133	0.812865	0.0223693	4.97632e-06	17	55753349	GCST90199710	6511	Docosatrienoate (22:3n3) levels	0.00317348	20.8462
rs4790506	G	A	-0.103272	0.817557	0.0226087	4.92851e-06	17	3515164	GCST90199710	6511	Docosatrienoate (22:3n3) levels	0.00318156	20.8648
rs56281468	C	G	0.122099	0.138067	0.0252374	1.31154e-06	3	13262919	GCST90199710	6511	Docosatrienoate (22:3n3) levels	0.00354828	23.4064
rs6034162	A	G	-0.0881646	0.602662	0.0179776	9.38423e-07	20	15360828	GCST90199710	6511	Docosatrienoate (22:3n3) levels	0.00372265	24.0506
rs7874009	T	C	-0.169232	0.0589819	0.0369981	4.78344e-06	9	123487532	GCST90199710	6511	Docosatrienoate (22:3n3) levels	0.00317916	20.9221
rs11051139	A	G	0.180811	0.0419542	0.0385142	2.67064e-06	12	30885715	GCST90199711	8264	Docosadienoate (22:2n6) levels	0.0026281	22.0398
rs111949383	G	C	-0.161136	0.0607414	0.0319426	4.54581e-07	19	56248371	GCST90199711	8264	Docosadienoate (22:2n6) levels	0.00296268	25.4475
rs56040563	T	C	0.116878	0.107732	0.0250738	3.14147e-06	3	132984079	GCST90199711	8264	Docosadienoate (22:2n6) levels	0.00262625	21.7283
rs79373650	G	A	-0.226753	0.0273807	0.0465248	1.09469e-06	19	14266923	GCST90199711	8264	Docosadienoate (22:2n6) levels	0.00273857	23.754
rs79950608	T	C	0.173967	0.0454435	0.0366861	2.11579e-06	9	110873692	GCST90199711	8264	Docosadienoate (22:2n6) levels	0.00262565	22.487
rs9853845	G	A	0.161317	0.0509605	0.0348424	3.65862e-06	3	183360291	GCST90199711	8264	Docosadienoate (22:2n6) levels	0.00251715	21.436
rs140080167	T	G	-0.220911	0.0271191	0.0464445	1.97026e-06	8	65246758	GCST90199712	8270	3-carboxy-4-methyl-5-propyl-2-furanpropanoate (cmpf) levels	0.00257513	22.6238
rs17427882	T	G	0.291915	0.0142978	0.0633237	4.02886e-06	7	27186810	GCST90199712	8270	3-carboxy-4-methyl-5-propyl-2-furanpropanoate (cmpf) levels	0.00240192	21.251
rs2328895	T	C	-0.101977	0.555367	0.0150763	1.34154e-11	6	25801855	GCST90199712	8270	3-carboxy-4-methyl-5-propyl-2-furanpropanoate (cmpf) levels	0.0051359	45.7525
rs4273331	C	T	-0.0799366	0.252126	0.0172524	3.5977e-06	3	28355105	GCST90199712	8270	3-carboxy-4-methyl-5-propyl-2-furanpropanoate (cmpf) levels	0.00240972	21.468
rs7039675	T	C	0.105252	0.862262	0.0223436	2.4696e-06	9	2278436	GCST90199712	8270	3-carboxy-4-methyl-5-propyl-2-furanpropanoate (cmpf) levels	0.00263138	22.1899
rs150941261	C	T	-0.30444	0.0123977	0.0654649	3.31257e-06	10	129642407	GCST90199713	8284	Docosapentaenoate n3 DPA; 22:5n3 levels	0.00226964	21.6265
rs2635038	C	T	-0.0696827	0.514184	0.0151911	4.49515e-06	1	164760197	GCST90199713	8284	Docosapentaenoate n3 DPA; 22:5n3 levels	0.00242589	21.0412
rs55823596	G	A	0.0752674	0.316322	0.0160031	2.55997e-06	3	47758541	GCST90199713	8284	Docosapentaenoate n3 DPA; 22:5n3 levels	0.00245033	22.121
rs73045049	A	G	-0.195027	0.0351789	0.0402596	1.27104e-06	7	2658714	GCST90199713	8284	Docosapentaenoate n3 DPA; 22:5n3 levels	0.00258195	23.4666
rs77207094	C	T	-0.257172	0.0186103	0.0549006	2.80888e-06	5	11520799	GCST90199713	8284	Docosapentaenoate n3 DPA; 22:5n3 levels	0.00241586	21.9429
rs10136501	C	A	0.128358	0.0866886	0.0271247	2.22153e-06	14	102131653	GCST90199714	8238	3-hydroxy-2-ethylpropionate levels	0.0026089	22.3932
rs10786187	G	A	0.129488	0.558642	0.0154587	5.45942e-17	10	95096253	GCST90199714	8238	3-hydroxy-2-ethylpropionate levels	0.00826825	70.1638
rs10820721	A	G	-0.120348	0.208868	0.0186145	1.01094e-10	9	104751842	GCST90199714	8238	3-hydroxy-2-ethylpropionate levels	0.00478662	41.7999
rs10877079	G	A	0.0716767	0.55432	0.0153618	3.07245e-06	12	58168969	GCST90199714	8238	3-hydroxy-2-ethylpropionate levels	0.00253846	21.7707
rs113119256	C	T	0.145624	0.0649795	0.0310058	2.64433e-06	2	14200625	GCST90199714	8238	3-hydroxy-2-ethylpropionate levels	0.00257688	22.0587
rs116213334	T	C	0.225706	0.0243651	0.0486452	3.48669e-06	1	209206845	GCST90199714	8238	3-hydroxy-2-ethylpropionate levels	0.00242199	21.5281
rs12442883	G	C	-0.248507	0.0218298	0.0517826	1.59419e-06	15	89525156	GCST90199714	8238	3-hydroxy-2-ethylpropionate levels	0.00263737	23.0308
rs12911273	T	C	-0.077145	0.632688	0.0160613	1.56183e-06	15	98752421	GCST90199714	8238	3-hydroxy-2-ethylpropionate levels	0.00276612	23.0703
rs1414990	T	C	-0.0805112	0.668221	0.0162976	7.8093e-07	10	33497360	GCST90199714	8238	3-hydroxy-2-ethylpropionate levels	0.00287416	24.4042
rs186590722	A	G	0.276273	0.0159154	0.060106	4.29797e-06	1	77295201	GCST90199714	8238	3-hydroxy-2-ethylpropionate levels	0.00239088	21.1272
rs2620340	A	G	0.109402	0.874679	0.0227771	1.56199e-06	12	121853355	GCST90199714	8238	3-hydroxy-2-ethylpropionate levels	0.00262393	23.0703
rs60168285	T	C	0.186517	0.0359703	0.0407454	4.70275e-06	11	26797543	GCST90199714	8238	3-hydroxy-2-ethylpropionate levels	0.00241269	20.9546
rs67188235	C	T	0.14029	0.0688459	0.030305	3.66965e-06	13	62137078	GCST90199714	8238	3-hydroxy-2-ethylpropionate levels	0.00252338	21.4301
rs7150815	A	G	-0.0772954	0.470184	0.0151267	3.22397e-07	14	74038784	GCST90199714	8238	3-hydroxy-2-ethylpropionate levels	0.00297667	26.1107
rs8106803	G	A	0.0818708	0.682238	0.0174073	2.56049e-06	19	12538550	GCST90199714	8238	3-hydroxy-2-ethylpropionate levels	0.0029062	22.1205
rs9928003	C	A	-0.0912844	0.179173	0.0198857	4.42275e-06	16	20346926	GCST90199714	8238	3-hydroxy-2-ethylpropionate levels	0.00245102	21.0723
rs113915691	A	G	-0.142685	0.0626686	0.0291296	9.66861e-07	19	56248382	GCST90199715	8255	Myristoleate (14:1n5) levels	0.00239183	23.9932
rs12497825	T	A	-0.0737116	0.644488	0.0150861	1.02868e-06	3	47628057	GCST90199715	8255	Myristoleate (14:1n5) levels	0.00248984	23.8736
rs1422881	T	C	-0.0701876	0.453304	0.0144292	1.14877e-06	5	159438793	GCST90199715	8255	Myristoleate (14:1n5) levels	0.00244167	23.6612
rs143706129	A	G	-0.131294	0.0690223	0.0278821	2.49039e-06	2	230022412	GCST90199715	8255	Myristoleate (14:1n5) levels	0.00221538	22.1737
rs180670669	A	G	0.150671	0.0648114	0.0289097	1.87049e-07	12	70769855	GCST90199715	8255	Myristoleate (14:1n5) levels	0.00275195	27.1627
rs2371397	A	G	-0.0705478	0.383953	0.0147874	1.83486e-06	7	144404409	GCST90199715	8255	Myristoleate (14:1n5) levels	0.00235445	22.7606
rs4657374	T	A	0.0737841	0.304108	0.0155331	2.0328e-06	1	164791381	GCST90199715	8255	Myristoleate (14:1n5) levels	0.00230423	22.5636
rs603424	A	G	-0.0971173	0.175518	0.0185985	1.7722e-07	10	100315722	GCST90199715	8255	Myristoleate (14:1n5) levels	0.00272977	27.267
rs74359901	T	A	0.167804	0.0501243	0.0338264	7.02277e-07	4	163033822	GCST90199715	8255	Myristoleate (14:1n5) levels	0.00268133	24.6089
rs8024577	T	C	-0.0687812	0.655638	0.0146636	2.72394e-06	15	52191180	GCST90199715	8255	Myristoleate (14:1n5) levels	0.00213623	22.0018
rs17103464	A	G	0.223738	0.0345561	0.04162	7.62691e-08	1	47561947	GCST90199716	8243	10-undecenoate (11:1n1) levels	0.00334011	28.8985
rs187480892	T	G	-0.3995	0.010507	0.0751295	1.05215e-07	1	75197642	GCST90199716	8243	10-undecenoate (11:1n1) levels	0.0033186	28.2756
rs2837608	T	C	0.0705353	0.490128	0.0153918	4.59108e-06	21	40391993	GCST90199716	8243	10-undecenoate (11:1n1) levels	0.00248664	21.0007
rs62015210	C	T	-0.341229	0.0106994	0.0745449	4.70593e-06	16	6410008	GCST90199716	8243	10-undecenoate (11:1n1) levels	0.00246496	20.9535
rs7032874	A	G	-0.0835097	0.283639	0.017416	1.6268e-06	9	5373793	GCST90199716	8243	10-undecenoate (11:1n1) levels	0.00283401	22.992
rs72694660	T	C	0.166571	0.0596705	0.0326092	3.25426e-07	1	112030726	GCST90199716	8243	10-undecenoate (11:1n1) levels	0.00311364	26.0927
rs79083227	T	G	-0.441696	0.00808343	0.0869018	3.7211e-07	12	128598537	GCST90199716	8243	10-undecenoate (11:1n1) levels	0.00312858	25.8339
rs115425972	C	T	0.21354	0.0248732	0.0466695	4.74913e-06	4	77588429	GCST90199717	8090	1-methyl-4-imidazoleacetate levels	0.00221198	20.9359
rs117081362	A	G	-0.302555	0.0130527	0.0646373	2.85755e-06	17	83063492	GCST90199717	8090	1-methyl-4-imidazoleacetate levels	0.00235848	21.91
rs117236919	T	C	-0.202169	0.0318176	0.0431585	2.80867e-06	17	70001741	GCST90199717	8090	1-methyl-4-imidazoleacetate levels	0.00251816	21.943
rs1316571	T	C	-0.102188	0.14084	0.0212446	1.50858e-06	13	67746586	GCST90199717	8090	1-methyl-4-imidazoleacetate levels	0.00252714	23.1368
rs146181806	A	G	-0.386536	0.0077409	0.0836698	3.84159e-06	21	46186515	GCST90199717	8090	1-methyl-4-imidazoleacetate levels	0.00229523	21.3424
rs17473790	T	C	0.152767	0.0571356	0.0319282	1.71232e-06	9	2335725	GCST90199717	8090	1-methyl-4-imidazoleacetate levels	0.00251446	22.8934
rs2205260	C	A	0.0996474	0.837202	0.0199081	5.57538e-07	8	115947612	GCST90199717	8090	1-methyl-4-imidazoleacetate levels	0.00270671	25.0537
rs56169018	C	T	0.177083	0.0377979	0.0385566	4.37315e-06	3	157829313	GCST90199717	8090	1-methyl-4-imidazoleacetate levels	0.00228096	21.0939
rs641783	A	G	-0.146799	0.0658564	0.0295816	6.95857e-07	1	207866357	GCST90199717	8090	1-methyl-4-imidazoleacetate levels	0.00265148	24.6265
rs73069516	G	T	0.236109	0.0220278	0.0497733	2.09865e-06	20	9991466	GCST90199717	8090	1-methyl-4-imidazoleacetate levels	0.00240189	22.5026
rs79508881	C	T	0.26177	0.0172798	0.0565938	3.73858e-06	2	46043968	GCST90199717	8090	1-methyl-4-imidazoleacetate levels	0.00232722	21.3945
rs1126743	A	G	0.153817	0.794552	0.0190909	7.81372e-16	1	46930301	GCST90199718	7926	Sebacate (C10-DC) levels	0.00772437	64.9166
rs117989284	C	T	2.19477	0.000253325	0.480432	4.91638e-06	2	16624457	GCST90199718	7926	Sebacate (C10-DC) levels	0.00243992	20.8696
rs12094842	A	G	-0.0796564	0.311303	0.0163893	1.17228e-06	1	75783905	GCST90199718	7926	Sebacate (C10-DC) levels	0.00272071	23.6222
rs143451206	T	G	0.255034	0.0260621	0.0482774	1.27307e-07	5	55809117	GCST90199718	7926	Sebacate (C10-DC) levels	0.00330192	27.9067
rs1454534	C	A	0.0753708	0.378885	0.0157966	1.83004e-06	2	220365468	GCST90199718	7926	Sebacate (C10-DC) levels	0.00267372	22.7656
rs2012674	G	C	-0.107369	0.30584	0.0167554	1.47404e-10	1	152007294	GCST90199718	7926	Sebacate (C10-DC) levels	0.00489488	41.0628
rs6563953	G	C	0.113356	0.116309	0.0240363	2.40503e-06	16	83625281	GCST90199718	7926	Sebacate (C10-DC) levels	0.00264139	22.241
rs67920180	T	G	0.112669	0.148467	0.0214248	1.44996e-07	16	48881435	GCST90199718	7926	Sebacate (C10-DC) levels	0.00320974	27.6551
rs10765927	C	T	0.184434	0.0769814	0.0387573	1.94856e-06	11	12138593	GCST90199719	4661	Tauro-beta-muricholate levels	0.00483402	22.6451
rs114721503	A	G	0.442318	0.0120586	0.0950716	3.27979e-06	5	152058198	GCST90199719	4661	Tauro-beta-muricholate levels	0.00466152	21.6455
rs115218534	C	G	0.522679	0.00872281	0.111409	2.71181e-06	4	116154497	GCST90199719	4661	Tauro-beta-muricholate levels	0.00472445	22.0105
rs1812845	T	C	0.0977583	0.555519	0.0208627	2.78873e-06	8	13700441	GCST90199719	4661	Tauro-beta-muricholate levels	0.00471943	21.9567
rs2822807	T	C	0.518103	0.0097487	0.10578	9.68562e-07	21	14607358	GCST90199719	4661	Tauro-beta-muricholate levels	0.00518268	23.9897
rs4808888	A	G	0.0989627	0.385654	0.0215032	4.17973e-06	19	18964724	GCST90199719	4661	Tauro-beta-muricholate levels	0.0046407	21.1805
rs7122991	T	G	-0.118399	0.228854	0.0251343	2.46892e-06	11	3531922	GCST90199719	4661	Tauro-beta-muricholate levels	0.0049479	22.1903
rs74454415	C	A	0.52408	0.00891323	0.110072	1.92418e-06	7	100509339	GCST90199719	4661	Tauro-beta-muricholate levels	0.00485257	22.6695
rs76800580	T	C	0.308856	0.0237277	0.0672429	4.36614e-06	5	73290818	GCST90199719	4661	Tauro-beta-muricholate levels	0.00441945	21.0969
rs77405434	A	G	0.385278	0.0153729	0.0838088	4.28404e-06	13	34212399	GCST90199719	4661	Tauro-beta-muricholate levels	0.00449372	21.1334
rs9538352	A	T	0.428803	0.0131211	0.0896821	1.74111e-06	13	59250923	GCST90199719	4661	Tauro-beta-muricholate levels	0.00476189	22.8615
rs116479000	G	C	-0.344856	0.0101606	0.0741904	3.34755e-06	6	148219026	GCST90199720	8226	Octanoylcarnitine (c8) levels	0.00239216	21.6063
rs141882839	A	G	0.239946	0.0256989	0.0476951	4.88389e-07	11	7573189	GCST90199720	8226	Octanoylcarnitine (c8) levels	0.00288313	25.3093
rs147000073	G	C	-0.359069	0.0119903	0.0688869	1.86369e-07	5	151329150	GCST90199720	8226	Octanoylcarnitine (c8) levels	0.00305476	27.1696
rs149556176	C	T	0.456339	0.0143118	0.0631781	5.08358e-13	1	74971148	GCST90199720	8226	Octanoylcarnitine (c8) levels	0.00587542	52.1725
rs2062541	A	G	0.111613	0.611537	0.0156895	1.12819e-12	16	16033378	GCST90199720	8226	Octanoylcarnitine (c8) levels	0.00591878	50.6071
rs2185152	T	C	-0.390576	0.309031	0.0155337	1.65119e-139	1	75758325	GCST90199720	8226	Octanoylcarnitine (c8) levels	0.0651481	632.21
rs36012907	T	C	0.120965	0.0914758	0.0264889	4.95645e-06	1	204619938	GCST90199720	8226	Octanoylcarnitine (c8) levels	0.00243216	20.8541
rs62302032	C	T	-0.0820775	0.394183	0.0155017	1.19173e-07	4	36913032	GCST90199720	8226	Octanoylcarnitine (c8) levels	0.00321749	28.0343
rs79947198	C	A	0.178352	0.0401988	0.0381955	3.02016e-06	4	106207771	GCST90199720	8226	Octanoylcarnitine (c8) levels	0.0024546	21.8038
rs11715464	G	A	-0.073688	0.380985	0.0151103	1.07895e-06	3	42868195	GCST90199721	8240	Stearidonate (18:4n3) levels	0.00256114	23.7819
rs149489596	T	C	0.303992	0.0130803	0.0643741	2.33233e-06	8	88744893	GCST90199721	8240	Stearidonate (18:4n3) levels	0.00238591	22.2999
rs6533441	A	C	0.0678851	0.523877	0.0146386	3.52806e-06	4	109628763	GCST90199721	8240	Stearidonate (18:4n3) levels	0.00229894	21.5055
rs7073253	C	T	-0.0873014	0.197986	0.0186021	2.69103e-06	10	128247852	GCST90199721	8240	Stearidonate (18:4n3) levels	0.00242041	22.0251
rs73615759	T	C	-0.374085	0.00858661	0.0785608	1.91942e-06	10	7541281	GCST90199721	8240	Stearidonate (18:4n3) levels	0.00238258	22.674
rs75603478	A	G	0.159979	0.0502919	0.0334452	1.72427e-06	7	80597858	GCST90199721	8240	Stearidonate (18:4n3) levels	0.0024448	22.8801
rs77207094	C	T	-0.280137	0.0187098	0.0539077	2.02966e-07	5	11520799	GCST90199721	8240	Stearidonate (18:4n3) levels	0.00288163	27.0047
rs79239522	G	C	-0.229895	0.0230141	0.0490407	2.7612e-06	9	116212135	GCST90199721	8240	Stearidonate (18:4n3) levels	0.00237668	21.9759
rs79373650	G	A	-0.203443	0.0274605	0.0441561	4.0781e-06	19	14266923	GCST90199721	8240	Stearidonate (18:4n3) levels	0.00221071	21.2278
rs80044222	A	G	-0.254444	0.0178007	0.0548434	3.49323e-06	3	73284174	GCST90199721	8240	Stearidonate (18:4n3) levels	0.00226387	21.5246
rs9956244	A	G	-0.0988432	0.135702	0.0213019	3.48233e-06	18	50669188	GCST90199721	8240	Stearidonate (18:4n3) levels	0.00229178	21.5306
rs141882839	A	G	0.223894	0.0257631	0.047809	2.82581e-06	11	7573189	GCST90199722	8225	Decanoylcarnitine (C10) levels	0.00251639	21.9314
rs144724596	T	C	0.420548	0.0068276	0.0916875	4.50197e-06	8	104841775	GCST90199722	8225	Decanoylcarnitine (C10) levels	0.00239858	21.0383
rs149556176	C	T	0.327707	0.0144354	0.0632249	2.18115e-07	1	74971148	GCST90199722	8225	Decanoylcarnitine (C10) levels	0.00305573	26.8655
rs2062541	A	G	0.0979324	0.61116	0.0157383	4.89151e-10	16	16033378	GCST90199722	8225	Decanoylcarnitine (C10) levels	0.00455836	38.7202
rs2185152	T	C	-0.300268	0.308399	0.0158298	3.10461e-80	1	75758325	GCST90199722	8225	Decanoylcarnitine (C10) levels	0.0384607	359.805
rs62302032	C	T	-0.074051	0.393936	0.0155652	1.96037e-06	4	36913032	GCST90199722	8225	Decanoylcarnitine (C10) levels	0.0026184	22.6335
rs8019784	C	T	0.0713703	0.534372	0.0151271	2.38139e-06	14	46911508	GCST90199722	8225	Decanoylcarnitine (C10) levels	0.00253482	22.2599
rs1391967	G	A	-0.0884532	0.18724	0.0183839	1.49834e-06	3	1322878	GCST90199723	8248	5-dodecenoate (12:1n7) levels	0.00238132	23.15
rs180670669	A	G	0.136108	0.0650501	0.0291508	3.02517e-06	12	70769855	GCST90199723	8248	5-dodecenoate (12:1n7) levels	0.00225338	21.8005
rs2281810	G	A	0.0696478	0.522383	0.0146727	2.06706e-06	13	42887507	GCST90199723	8248	5-dodecenoate (12:1n7) levels	0.00242055	22.5317
rs603424	A	G	-0.112258	0.17585	0.018715	1.9941e-09	10	100315722	GCST90199723	8248	5-dodecenoate (12:1n7) levels	0.00365269	35.9795
rs72696919	A	C	-0.0788912	0.401901	0.0146939	7.91804e-08	1	152048802	GCST90199723	8248	5-dodecenoate (12:1n7) levels	0.00299212	28.8259
rs10895266	G	A	0.0775938	0.393384	0.0167255	3.49683e-06	11	102157164	GCST90199724	7223	N-acetylisoleucine levels	0.00287352	21.5227
rs11659228	A	T	-0.081376	0.336311	0.0174501	3.11115e-06	18	25624032	GCST90199724	7223	N-acetylisoleucine levels	0.00295616	21.7469
rs12485642	A	C	-0.133614	0.1041	0.0268815	6.67867e-07	3	156616668	GCST90199724	7223	N-acetylisoleucine levels	0.00333	24.7057
rs1598915	T	C	-0.151717	0.929067	0.0323425	2.71925e-06	3	97386708	GCST90199724	7223	N-acetylisoleucine levels	0.00303385	22.005
rs4240247	T	C	-0.0963094	0.796162	0.0206171	2.99235e-06	4	38687569	GCST90199724	7223	N-acetylisoleucine levels	0.00301061	21.8214
rs4764714	T	A	0.0807437	0.355662	0.0176271	4.63526e-06	12	102790747	GCST90199724	7223	N-acetylisoleucine levels	0.00298812	20.9824
rs76884538	G	A	0.238241	0.0269403	0.0509955	2.98573e-06	8	88640516	GCST90199724	7223	N-acetylisoleucine levels	0.00297581	21.8258
rs117240824	A	G	0.237643	0.0393468	0.0502309	2.23403e-06	12	41090461	GCST90199725	5300	Campesterol levels	0.00426929	22.3825
rs146184004	T	C	0.273034	0.0268848	0.0597706	4.92337e-06	6	160345302	GCST90199725	5300	Campesterol levels	0.00390063	20.8669
rs1535717	C	T	0.18936	0.93738	0.0401887	2.4556e-06	11	34479619	GCST90199725	5300	Campesterol levels	0.00420955	22.2008
rs2076091	A	G	0.101023	0.309835	0.0208707	1.29569e-06	22	44537502	GCST90199725	5300	Campesterol levels	0.0043647	23.4297
rs217386	A	G	-0.0976217	0.41547	0.0195163	5.67231e-07	7	44561096	GCST90199725	5300	Campesterol levels	0.00462881	25.0206
rs2784545	G	C	-0.163066	0.0866157	0.0346432	2.51384e-06	13	54102493	GCST90199725	5300	Campesterol levels	0.00420733	22.156
rs28635242	C	T	-0.341633	0.0173624	0.0726603	2.5789e-06	4	32055156	GCST90199725	5300	Campesterol levels	0.00398247	22.1068
rs6730449	A	T	0.120577	0.261256	0.0221323	5.09331e-08	2	43787580	GCST90199725	5300	Campesterol levels	0.00561202	29.6808
rs6972435	G	A	-0.0940865	0.666955	0.0204719	4.3092e-06	7	89948316	GCST90199725	5300	Campesterol levels	0.00393264	21.1222
rs7332129	A	G	0.101946	0.356205	0.0210239	1.24043e-06	13	41580967	GCST90199725	5300	Campesterol levels	0.0047667	23.5133
rs75601171	A	G	0.109338	0.227587	0.0229432	1.88286e-06	11	113635829	GCST90199725	5300	Campesterol levels	0.0042031	22.7109
rs10494405	C	T	0.098932	0.149426	0.0203474	1.16119e-06	1	163979236	GCST90199726	8223	N-acetylthreonine levels	0.00248795	23.6404
rs61865625	T	C	0.159349	0.0595106	0.0305915	1.89924e-07	10	132461024	GCST90199726	8223	N-acetylthreonine levels	0.00284235	27.133
rs6500746	G	A	-0.0976411	0.856426	0.0207598	2.55885e-06	16	6063708	GCST90199726	8223	N-acetylthreonine levels	0.00234456	22.1217
rs75005790	G	C	0.100358	0.141361	0.0210469	1.85797e-06	3	6427950	GCST90199726	8223	N-acetylthreonine levels	0.00244497	22.7367
rs7654754	A	G	0.0788592	0.524242	0.0144923	5.28502e-08	4	76488642	GCST90199726	8223	N-acetylthreonine levels	0.00310208	29.6094
rs77924615	A	G	-0.0864041	0.192303	0.0186939	3.79987e-06	16	20381010	GCST90199726	8223	N-acetylthreonine levels	0.00231917	21.3633
rs113829571	G	C	-0.338685	0.0119062	0.0708526	1.7518e-06	4	89514822	GCST90199727	8257	1-oleoyl-GPC (18:1) levels	0.00269894	22.8497
rs117109614	C	T	-0.297582	0.0142284	0.0644413	3.87694e-06	10	55978876	GCST90199727	8257	1-oleoyl-GPC (18:1) levels	0.00248414	21.3248
rs11773889	T	C	-0.0879343	0.2219	0.0185402	2.10672e-06	7	36298980	GCST90199727	8257	1-oleoyl-GPC (18:1) levels	0.00267017	22.4951
rs77692382	T	C	0.155691	0.248808	0.0177282	1.60456e-18	1	39941043	GCST90199727	8257	1-oleoyl-GPC (18:1) levels	0.00906092	77.1255
rs78720321	A	C	-0.16255	0.0481679	0.0355192	4.7306e-06	5	9952752	GCST90199727	8257	1-oleoyl-GPC (18:1) levels	0.00242282	20.9434
rs113915691	A	G	-0.159624	0.0625612	0.0307763	2.14164e-07	19	56248382	GCST90199728	8277	10-nonadecenoate (19:1n9) levels	0.00298865	26.9007
rs12497825	T	A	-0.0780211	0.643697	0.0159003	9.25253e-07	3	47628057	GCST90199728	8277	10-nonadecenoate (19:1n9) levels	0.00279226	24.0776
rs143706129	A	G	-0.142806	0.0690201	0.0294112	1.20087e-06	2	230022412	GCST90199728	8277	10-nonadecenoate (19:1n9) levels	0.00262083	23.5759
rs7040332	T	C	0.0721409	0.405899	0.0152688	2.30434e-06	9	111683067	GCST90199728	8277	10-nonadecenoate (19:1n9) levels	0.00250999	22.323
rs80053496	A	G	-0.237506	0.0209794	0.0517892	4.51798e-06	21	39201944	GCST90199728	8277	10-nonadecenoate (19:1n9) levels	0.0023172	21.0315
rs1048943	C	T	-0.196774	0.0338587	0.0427444	4.1542e-06	15	74720644	GCST90199729	8155	Piperine levels	0.00253324	21.1922
rs118105629	A	T	0.173698	0.0481586	0.0363159	1.72707e-06	20	17356961	GCST90199729	8155	Piperine levels	0.00276604	22.8768
rs1999558	G	A	0.0760296	0.579912	0.0158148	1.52838e-06	6	137404388	GCST90199729	8155	Piperine levels	0.00281642	23.112
rs4442730	C	T	0.0906347	0.227828	0.0186424	1.16346e-06	14	57741737	GCST90199729	8155	Piperine levels	0.00289028	23.6366
rs500285	G	C	0.158324	0.0538528	0.0341703	3.59746e-06	16	26735502	GCST90199729	8155	Piperine levels	0.00255441	21.4682
rs60447252	T	G	-0.207786	0.0355471	0.0412475	4.71533e-07	19	4341089	GCST90199729	8155	Piperine levels	0.00296038	25.3768
rs61789219	A	C	0.126015	0.0884559	0.0271192	3.3729e-06	1	116472759	GCST90199729	8155	Piperine levels	0.00256082	21.5919
rs78813791	T	C	0.16508	0.0508776	0.0351514	2.6499e-06	6	45717583	GCST90199729	8155	Piperine levels	0.00263189	22.0548
rs79383684	G	A	-0.371366	0.0113342	0.0732834	4.03e-07	4	47961292	GCST90199729	8155	Piperine levels	0.00309083	25.6799
rs11242109	T	G	-0.114789	0.476654	0.0148237	9.66201e-15	5	132341354	GCST90199730	8241	Carnitine C14 levels	0.00657389	59.9635
rs116994213	C	T	-0.253204	0.0185343	0.0549177	4.01492e-06	9	78894851	GCST90199730	8241	Carnitine C14 levels	0.0023325	21.2577
rs12907371	C	G	0.107621	0.119372	0.0232278	3.59875e-06	15	100266916	GCST90199730	8241	Carnitine C14 levels	0.00243511	21.4673
rs148371531	T	C	0.204723	0.030303	0.0438264	2.99414e-06	19	4346542	GCST90199730	8241	Carnitine C14 levels	0.00246312	21.8203
rs34402821	G	A	0.123901	0.0951049	0.0259358	1.77753e-06	15	34816690	GCST90199730	8241	Carnitine C14 levels	0.00264229	22.8218
rs4146338	T	C	0.11686	0.888528	0.0234863	6.50273e-07	3	117775117	GCST90199730	8241	Carnitine C14 levels	0.0027052	24.7573
rs56308528	A	G	0.103729	0.130451	0.0219352	2.25768e-06	16	12603161	GCST90199730	8241	Carnitine C14 levels	0.00244102	22.3623
rs79599128	G	A	-0.147596	0.0623169	0.0308138	1.66853e-06	1	86835748	GCST90199730	8241	Carnitine C14 levels	0.0025459	22.9434
rs80081601	A	T	-0.412822	0.00788701	0.0837017	8.13667e-07	14	48909534	GCST90199730	8241	Carnitine C14 levels	0.00266704	24.3252
rs113915691	A	G	-0.148922	0.0624007	0.0304113	9.73395e-07	19	56248382	GCST90199731	8282	10-heptadecenoate (17:1n7) levels	0.0025951	23.9799
rs12497825	T	A	-0.0849002	0.643875	0.0156881	6.24079e-08	3	47628057	GCST90199731	8282	10-heptadecenoate (17:1n7) levels	0.00330561	29.2871
rs143706129	A	G	-0.137069	0.0689697	0.0290366	2.35192e-06	2	230022412	GCST90199731	8282	10-heptadecenoate (17:1n7) levels	0.00241285	22.2837
rs180670669	A	G	0.148504	0.0650243	0.0300645	7.83149e-07	12	70769855	GCST90199731	8282	10-heptadecenoate (17:1n7) levels	0.00268153	24.3988
rs28468489	G	A	0.215489	0.0281409	0.0441628	1.06394e-06	18	49542767	GCST90199731	8282	10-heptadecenoate (17:1n7) levels	0.00253993	23.8088
rs6552232	T	C	0.102039	0.862271	0.0218555	3.02988e-06	4	177427940	GCST90199731	8282	10-heptadecenoate (17:1n7) levels	0.00247304	21.7977
rs7040332	T	C	0.068794	0.405895	0.01507	4.99587e-06	9	111683067	GCST90199731	8282	10-heptadecenoate (17:1n7) levels	0.00228249	20.8389
rs74359901	T	A	0.177008	0.0500065	0.0352937	5.29535e-07	4	163033822	GCST90199731	8282	10-heptadecenoate (17:1n7) levels	0.00297689	25.1531
rs75198642	T	G	-0.128829	0.0752406	0.027813	3.62176e-06	7	89354866	GCST90199731	8282	10-heptadecenoate (17:1n7) levels	0.00230961	21.4552
rs79507970	C	G	0.241635	0.0199952	0.0526605	4.46364e-06	12	24993537	GCST90199731	8282	10-heptadecenoate (17:1n7) levels	0.00228825	21.0547
rs11678511	G	A	-0.0724496	0.607566	0.0156369	3.59957e-06	2	210772462	GCST90199732	8240	1-stearoyl-gpc (18:0) levels	0.00250301	21.467
rs1168041	C	T	0.0860197	0.668683	0.0163773	1.50155e-07	1	62494579	GCST90199732	8240	1-stearoyl-gpc (18:0) levels	0.00327861	27.5874
rs117940165	G	T	0.310761	0.0159634	0.0616191	4.5767e-07	7	8713549	GCST90199732	8240	1-stearoyl-gpc (18:0) levels	0.00303403	25.4344
rs12800198	C	T	0.174946	0.0447589	0.0367863	1.9774e-06	11	94197482	GCST90199732	8240	1-stearoyl-gpc (18:0) levels	0.00261716	22.617
rs138481434	A	G	0.256425	0.0194234	0.0555343	3.88543e-06	15	89551775	GCST90199732	8240	1-stearoyl-gpc (18:0) levels	0.00250471	21.3205
rs146776045	G	A	-0.454785	0.00684346	0.0926613	9.1992e-07	22	25193217	GCST90199732	8240	1-stearoyl-gpc (18:0) levels	0.00281148	24.0888
rs192540706	T	C	-0.231143	0.0238269	0.0496212	3.19052e-06	5	106684389	GCST90199732	8240	1-stearoyl-gpc (18:0) levels	0.00248534	21.6984
rs377658524	T	C	0.244495	0.0214242	0.052295	2.93534e-06	6	102408598	GCST90199732	8240	1-stearoyl-gpc (18:0) levels	0.00250651	21.8585
rs404673	T	C	0.148702	0.0870492	0.0268745	3.14459e-08	5	31674985	GCST90199732	8240	1-stearoyl-gpc (18:0) levels	0.0035146	30.6163
rs62205296	A	G	0.271697	0.0187383	0.05712	1.96881e-06	20	5665896	GCST90199732	8240	1-stearoyl-gpc (18:0) levels	0.00271466	22.6252
rs71468473	T	C	0.0990169	0.166667	0.0205541	1.45448e-06	12	131213698	GCST90199732	8240	1-stearoyl-gpc (18:0) levels	0.00272343	23.2071
rs77692382	T	C	0.15573	0.249081	0.017606	9.12983e-19	1	39941043	GCST90199732	8240	1-stearoyl-gpc (18:0) levels	0.00907211	78.239
rs80177654	G	A	-0.182114	0.0461482	0.0361364	4.66413e-07	5	9972556	GCST90199732	8240	1-stearoyl-gpc (18:0) levels	0.00291979	25.3978
rs115322901	G	A	-0.181663	0.042376	0.0381049	1.86572e-06	1	212660276	GCST90199733	8232	1-palmitoyl-GPC (16:0) levels	0.00267842	22.7285
rs1168041	C	T	0.0816016	0.668749	0.016554	8.24784e-07	1	62494579	GCST90199733	8232	1-palmitoyl-GPC (16:0) levels	0.00295017	24.2992
rs11773889	T	C	-0.0851082	0.222064	0.0186357	4.9491e-06	7	36298980	GCST90199733	8232	1-palmitoyl-GPC (16:0) levels	0.00250262	20.857
rs12800198	C	T	0.171103	0.0448632	0.0370692	3.91606e-06	11	94197482	GCST90199733	8232	1-palmitoyl-GPC (16:0) levels	0.002509	21.3054
rs144164029	G	A	-0.347285	0.0103137	0.0759832	4.8645e-06	10	65312253	GCST90199733	8232	1-palmitoyl-GPC (16:0) levels	0.00246215	20.8899
rs148544135	G	A	-0.346987	0.0104129	0.0746709	3.36983e-06	14	76961782	GCST90199733	8232	1-palmitoyl-GPC (16:0) levels	0.00248132	21.5935
rs1492701	G	C	0.17989	0.252331	0.0176741	2.48125e-24	1	39956146	GCST90199733	8232	1-palmitoyl-GPC (16:0) levels	0.0122102	103.595
rs404673	T	C	0.144479	0.0867073	0.0271859	1.0697e-07	5	31674985	GCST90199733	8232	1-palmitoyl-GPC (16:0) levels	0.00330602	28.2437
rs623263	C	T	0.104343	0.137492	0.0223041	2.8938e-06	6	83759926	GCST90199733	8232	1-palmitoyl-GPC (16:0) levels	0.00258224	21.8855
rs71468473	T	C	0.0971539	0.166275	0.0207708	2.90497e-06	12	131213698	GCST90199733	8232	1-palmitoyl-GPC (16:0) levels	0.00261698	21.8783
rs73067080	C	T	0.099914	0.16488	0.0205818	1.20695e-06	12	21235895	GCST90199733	8232	1-palmitoyl-GPC (16:0) levels	0.00274916	23.566
rs10263383	T	C	0.55147	0.0081166	0.104102	1.17453e-07	7	141991714	GCST90199734	5782	Hyocholate levels	0.00489676	28.0625
rs138604147	C	T	0.412204	0.0110502	0.0886732	3.34235e-06	10	30651958	GCST90199734	5782	Hyocholate levels	0.00371363	21.6092
rs4786487	C	G	0.100446	0.749392	0.0211267	1.98985e-06	16	4390396	GCST90199734	5782	Hyocholate levels	0.00378965	22.6049
rs72764531	C	G	-0.396945	0.0119584	0.0858444	3.76409e-06	5	52444459	GCST90199734	5782	Hyocholate levels	0.00372339	21.3814
rs75929318	G	C	0.268057	0.0266163	0.0580204	3.83657e-06	16	5911092	GCST90199734	5782	Hyocholate levels	0.0037232	21.3448
rs9911250	T	G	0.55615	0.00632911	0.115742	1.54699e-06	17	7269200	GCST90199734	5782	Hyocholate levels	0.00389044	23.0888
rs118038920	G	T	0.325977	0.0129298	0.0704835	3.74842e-06	19	6404665	GCST90199735	7054	N-acetylhistidine levels	0.00271234	21.3894
rs12209125	C	A	-0.0970829	0.409727	0.0162367	2.24227e-09	6	25769561	GCST90199735	7054	N-acetylhistidine levels	0.00455893	35.7511
rs13059608	C	A	-0.0878477	0.281975	0.0177376	7.32227e-07	3	156503918	GCST90199735	7054	N-acetylhistidine levels	0.00312493	24.5285
rs13065347	C	A	-0.176229	0.952323	0.0376891	2.92722e-06	3	189142382	GCST90199735	7054	N-acetylhistidine levels	0.00282019	21.8637
rs146663516	T	C	0.275742	0.0192828	0.0580204	2.00911e-06	20	36610238	GCST90199735	7054	N-acetylhistidine levels	0.00287574	22.5863
rs149763694	A	G	-0.272988	0.0178292	0.0596858	4.79073e-06	1	211465780	GCST90199735	7054	N-acetylhistidine levels	0.00260997	20.9192
rs34985488	G	A	-0.751607	0.0654796	0.0311967	2.99511e-128	7	101174620	GCST90199735	7054	N-acetylhistidine levels	0.0691363	580.449
rs3798167	T	G	0.095869	0.204299	0.0199317	1.51024e-06	6	160146896	GCST90199735	7054	N-acetylhistidine levels	0.00298815	23.1349
rs75082775	C	G	0.417184	0.0489496	0.0367413	7.03321e-30	7	101171479	GCST90199735	7054	N-acetylhistidine levels	0.0162046	128.928
rs77489325	T	C	-0.133772	0.0838001	0.029232	4.73447e-06	20	920391	GCST90199735	7054	N-acetylhistidine levels	0.00274786	20.9418
rs10018448	G	A	0.0938716	0.530035	0.0148331	2.47555e-10	4	88304019	GCST90199736	8208	Alpha-hydroxyisovalerate levels	0.00439004	40.0502
rs10802092	T	A	0.174872	0.592917	0.0149927	1.95116e-31	1	119392884	GCST90199736	8208	Alpha-hydroxyisovalerate levels	0.0147621	136.044
rs114874682	A	T	-0.20265	0.0337127	0.0408021	6.81206e-07	1	118744159	GCST90199736	8208	Alpha-hydroxyisovalerate levels	0.00267561	24.6677
rs186454994	T	C	0.313174	0.012043	0.0666298	2.59899e-06	8	143246678	GCST90199736	8208	Alpha-hydroxyisovalerate levels	0.00233386	22.092
rs1891761	G	A	-0.072877	0.446677	0.0148792	9.68673e-07	10	113496381	GCST90199736	8208	Alpha-hydroxyisovalerate levels	0.00262533	23.9895
rs2393791	T	C	-0.116179	0.618461	0.0152288	2.36823e-14	12	120986153	GCST90199736	8208	Alpha-hydroxyisovalerate levels	0.00636996	58.2001
rs28456695	G	C	0.220041	0.0246552	0.0472592	3.22328e-06	14	102151115	GCST90199736	8208	Alpha-hydroxyisovalerate levels	0.00232865	21.6788
rs3802967	C	T	-0.258766	0.539467	0.01431	4.3483e-73	11	18322517	GCST90199736	8208	Alpha-hydroxyisovalerate levels	0.0332713	326.991
rs6085741	A	C	0.104775	0.17667	0.0194422	7.08271e-08	20	764800	GCST90199736	8208	Alpha-hydroxyisovalerate levels	0.00319361	29.0419
rs950950	T	C	0.0691002	0.448887	0.0146353	2.34153e-06	4	23560039	GCST90199736	8208	Alpha-hydroxyisovalerate levels	0.00236247	22.2923
rs13170951	G	A	-0.0793524	0.550065	0.0169367	2.79638e-06	5	2822845	GCST90199737	7100	N-acetylproline levels	0.00311684	21.9514
rs13237611	G	A	0.0760229	0.474702	0.016653	4.99191e-06	7	47844957	GCST90199737	7100	N-acetylproline levels	0.00288234	20.8403
rs142565412	A	G	-0.33633	0.0137725	0.0706857	1.95416e-06	21	33223139	GCST90199737	7100	N-acetylproline levels	0.00307292	22.6396
rs181243987	C	G	-0.397644	0.00999716	0.0827048	1.52457e-06	16	17469775	GCST90199737	7100	N-acetylproline levels	0.00312991	23.1168
rs35190616	T	G	-0.24004	0.0277739	0.0504509	1.9562e-06	3	37904576	GCST90199737	7100	N-acetylproline levels	0.00311173	22.6375
rs57525550	T	G	0.131225	0.100477	0.0280773	2.95805e-06	17	70769811	GCST90199737	7100	N-acetylproline levels	0.00311273	21.8435
rs10859531	G	A	-0.125742	0.104071	0.0249418	4.62089e-07	12	93564881	GCST90199738	8297	Stachydrine levels	0.00294845	25.4159
rs111238885	A	G	0.316398	0.0132555	0.0675014	2.76858e-06	4	139500698	GCST90199738	8297	Stachydrine levels	0.00261878	21.9706
rs116522067	T	A	0.301849	0.0148323	0.0635419	2.03022e-06	5	56626273	GCST90199738	8297	Stachydrine levels	0.00266274	22.5662
rs12916345	A	C	0.0760528	0.612455	0.0159089	1.74839e-06	15	33688079	GCST90199738	8297	Stachydrine levels	0.00274572	22.8534
rs138210559	G	T	-0.196194	0.037553	0.0406904	1.42396e-06	7	138699219	GCST90199738	8297	Stachydrine levels	0.00278242	23.2481
rs138481335	C	T	-0.269623	0.020739	0.0542999	6.85435e-07	19	56268982	GCST90199738	8297	Stachydrine levels	0.00295277	24.6556
rs4519291	T	C	0.0749584	0.46819	0.0157167	1.84832e-06	15	59909075	GCST90199738	8297	Stachydrine levels	0.00279801	22.7467
rs73086173	T	A	0.289172	0.0175725	0.0589537	9.33934e-07	12	30067553	GCST90199738	8297	Stachydrine levels	0.0028872	24.0597
rs77149865	A	G	0.212635	0.0294478	0.0456369	3.17315e-06	8	130493370	GCST90199738	8297	Stachydrine levels	0.00258447	21.7089
rs7789829	A	T	-0.197682	0.0361329	0.0412783	1.67607e-06	7	14824580	GCST90199738	8297	Stachydrine levels	0.00272198	22.9346
rs117198027	T	C	-0.274479	0.0279011	0.0575583	1.854e-06	19	4208791	GCST90199739	5190	Salicyluric glucuronide levels	0.00408677	22.7406
rs16881495	C	T	0.103774	0.2253	0.0226162	4.46445e-06	4	11411001	GCST90199739	5190	Salicyluric glucuronide levels	0.00375926	21.0542
rs72804625	G	A	-0.24635	0.0371445	0.0500911	8.74157e-07	5	153790203	GCST90199739	5190	Salicyluric glucuronide levels	0.00434101	24.1871
rs10846384	A	G	-0.109617	0.144718	0.0210389	1.88627e-07	12	16627668	GCST90199740	8183	P-cresol sulfate levels	0.00297453	27.1462
rs113521853	A	G	-0.176894	0.0406662	0.0377723	2.82475e-06	21	13890810	GCST90199740	8183	P-cresol sulfate levels	0.00244152	21.9321
rs116599332	C	T	-0.184157	0.0371241	0.0392926	2.77493e-06	2	2923771	GCST90199740	8183	P-cresol sulfate levels	0.00242456	21.9662
rs1385836	A	G	0.0808124	0.766866	0.0176659	4.77413e-06	4	174771832	GCST90199740	8183	P-cresol sulfate levels	0.00233513	20.9259
rs2091479	A	G	-0.078257	0.267773	0.0169562	3.92658e-06	9	130919802	GCST90199740	8183	P-cresol sulfate levels	0.00240153	21.3005
rs2247536	C	G	0.0817847	0.258914	0.0168912	1.28638e-06	1	77453753	GCST90199740	8183	P-cresol sulfate levels	0.00256684	23.4435
rs4602391	A	T	0.205111	0.971317	0.0442878	3.63329e-06	3	164418450	GCST90199740	8183	P-cresol sulfate levels	0.00234419	21.4491
rs55916120	C	T	0.205697	0.0278865	0.0449574	4.7538e-06	16	3727835	GCST90199740	8183	P-cresol sulfate levels	0.00229402	20.9341
rs72801275	G	C	-0.152312	0.0525701	0.0327801	3.37656e-06	2	41743096	GCST90199740	8183	P-cresol sulfate levels	0.00231092	21.5898
rs7719918	A	C	-0.147809	0.057113	0.0317929	3.33386e-06	5	109550554	GCST90199740	8183	P-cresol sulfate levels	0.00235302	21.6143
rs1160700	A	G	-0.076279	0.45663	0.0154843	8.38331e-07	3	29718321	GCST90199741	8263	Gamma-glutamylglycine levels	0.00288735	24.2676
rs12990953	A	C	0.123943	0.0825149	0.0270749	4.69927e-06	2	145050948	GCST90199741	8263	Gamma-glutamylglycine levels	0.00232598	20.9561
rs139785063	T	C	-0.237294	0.0238154	0.0500387	2.11399e-06	21	18005724	GCST90199741	8263	Gamma-glutamylglycine levels	0.00261814	22.4886
rs2297442	C	T	-0.101178	0.290909	0.0163767	6.48498e-10	9	6540540	GCST90199741	8263	Gamma-glutamylglycine levels	0.00422339	38.1698
rs4384293	T	A	0.0752373	0.62913	0.0160069	2.59775e-06	1	217601660	GCST90199741	8263	Gamma-glutamylglycine levels	0.00264155	22.0929
rs4646961	A	G	0.0999587	0.308061	0.0160826	5.12146e-10	1	75751484	GCST90199741	8263	Gamma-glutamylglycine levels	0.00425967	38.6304
rs4822523	T	A	-0.0840864	0.312047	0.0170859	8.59296e-07	22	24615934	GCST90199741	8263	Gamma-glutamylglycine levels	0.00303571	24.2201
rs4889235	A	G	0.146636	0.915822	0.0269371	5.21995e-08	16	81110033	GCST90199741	8263	Gamma-glutamylglycine levels	0.00331529	29.6333
rs58281216	A	C	-0.0872744	0.245891	0.0173951	5.24377e-07	15	96782628	GCST90199741	8263	Gamma-glutamylglycine levels	0.00282475	25.1721
rs6975311	G	A	0.0952346	0.754031	0.0174821	5.10661e-08	7	56024013	GCST90199741	8263	Gamma-glutamylglycine levels	0.00336426	29.6758
rs72704320	C	G	-0.0957577	0.170831	0.0201199	1.94202e-06	9	8843864	GCST90199741	8263	Gamma-glutamylglycine levels	0.00259769	22.6514
rs9909113	A	T	0.116685	0.108243	0.0244387	1.80053e-06	17	52476345	GCST90199741	8263	Gamma-glutamylglycine levels	0.00262849	22.7968
rs9993597	T	C	-0.069775	0.547124	0.0152059	4.46085e-06	4	93878217	GCST90199741	8263	Gamma-glutamylglycine levels	0.00241265	21.056
rs141018764	T	C	-0.323373	0.0128469	0.0676793	1.77028e-06	10	49805687	GCST90199742	8262	1-linoleoyl-gpc (18:2) levels	0.00265229	22.8295
rs143961980	A	G	0.232201	0.0251672	0.0487988	1.95194e-06	14	80907515	GCST90199742	8262	1-linoleoyl-gpc (18:2) levels	0.00264559	22.6417
rs494342	A	T	0.0872112	0.712207	0.016961	2.72009e-07	13	55994104	GCST90199742	8262	1-linoleoyl-gpc (18:2) levels	0.00311789	26.4388
rs603737	A	G	0.0757562	0.585069	0.0163396	3.54621e-06	6	53481957	GCST90199742	8262	1-linoleoyl-gpc (18:2) levels	0.00278644	21.4958
rs6514277	A	C	0.092645	0.182261	0.0201464	4.2535e-06	20	1313787	GCST90199742	8262	1-linoleoyl-gpc (18:2) levels	0.00255848	21.147
rs77692382	T	C	0.148269	0.248839	0.0176834	5.0881e-17	1	39941043	GCST90199742	8262	1-linoleoyl-gpc (18:2) levels	0.0082183	70.3022
rs115099855	A	G	-0.188941	0.0350726	0.0412324	4.59797e-06	4	148978441	GCST90199743	8133	Stearoylcarnitine levels	0.00241627	20.9979
rs12210538	G	A	-0.203519	0.239529	0.017642	8.68442e-31	6	110438805	GCST90199743	8133	Stearoylcarnitine levels	0.0150897	133.08
rs12356193	G	A	-0.102054	0.165497	0.0207389	8.61563e-07	10	59653595	GCST90199743	8133	Stearoylcarnitine levels	0.00287679	24.2152
rs13042	A	G	0.077144	0.289276	0.0166059	3.39132e-06	8	86472684	GCST90199743	8133	Stearoylcarnitine levels	0.00244708	21.5814
rs388891	G	C	-0.140981	0.705111	0.0166357	2.35895e-17	5	132365102	GCST90199743	8133	Stearoylcarnitine levels	0.00826546	71.8189
rs4923689	A	G	-0.092932	0.181908	0.0198367	2.80162e-06	15	35693487	GCST90199743	8133	Stearoylcarnitine levels	0.00257048	21.9478
rs603424	A	G	0.103054	0.176351	0.0200207	2.6416e-07	10	100315722	GCST90199743	8133	Stearoylcarnitine levels	0.00308518	26.4954
rs61781291	A	T	0.118037	0.25313	0.0176593	2.32353e-11	1	39936166	GCST90199743	8133	Stearoylcarnitine levels	0.00526811	44.6776
rs6832951	G	A	0.108793	0.189156	0.0195805	2.75714e-08	4	82635553	GCST90199743	8133	Stearoylcarnitine levels	0.00363069	30.8713
rs77759872	A	T	0.106032	0.154733	0.0224287	2.27264e-06	13	52764924	GCST90199743	8133	Stearoylcarnitine levels	0.0029409	22.3494
rs10993729	T	A	0.108417	0.121765	0.0234953	3.94194e-06	9	90861059	GCST90199744	8277	Eicosenoate (20:1) levels	0.00251396	21.2928
rs111949383	G	C	-0.150149	0.0608281	0.0316536	2.10072e-06	19	56248371	GCST90199744	8277	Eicosenoate (20:1) levels	0.00257587	22.5008
rs113787886	T	C	-0.148571	0.0598369	0.0320553	3.57236e-06	4	76938990	GCST90199744	8277	Eicosenoate (20:1) levels	0.00248354	21.4817
rs12497825	T	A	-0.0831997	0.64384	0.016157	2.61257e-07	3	47628057	GCST90199744	8277	Eicosenoate (20:1) levels	0.00317466	26.5169
rs150621	G	A	0.0715951	0.403764	0.0153975	3.32264e-06	5	37284624	GCST90199744	8277	Eicosenoate (20:1) levels	0.00246798	21.6205
rs35501034	T	C	0.107877	0.130038	0.0226075	1.82628e-06	1	157929534	GCST90199744	8277	Eicosenoate (20:1) levels	0.00263304	22.7695
rs6701819	T	G	-0.130512	0.915467	0.0271846	1.57895e-06	1	151568686	GCST90199744	8277	Eicosenoate (20:1) levels	0.00263633	23.0492
rs79819765	A	G	0.232008	0.0232486	0.0501356	3.69915e-06	9	33332045	GCST90199744	8277	Eicosenoate (20:1) levels	0.00244465	21.4148
rs79950608	T	C	0.167307	0.0454932	0.0363538	4.18078e-06	9	110873692	GCST90199744	8277	Eicosenoate (20:1) levels	0.00243099	21.1801
rs9861822	T	A	-0.292225	0.0141033	0.0634803	4.15667e-06	3	116887001	GCST90199744	8277	Eicosenoate (20:1) levels	0.00237474	21.1913
rs114248155	G	A	0.243086	0.0188976	0.0529974	4.50214e-06	3	29415561	GCST90199745	8262	Aconitate [cis or trans] levels	0.00219114	21.0383
rs150384494	A	T	0.20601	0.0305302	0.0426212	1.34141e-06	2	151057909	GCST90199745	8262	Aconitate [cis or trans] levels	0.00251229	23.3628
rs218666	G	A	0.0813323	0.407072	0.0154307	1.35826e-07	17	6715791	GCST90199745	8262	Aconitate [cis or trans] levels	0.00319322	27.7814
rs2241978	G	A	-0.0701503	0.480908	0.0148486	2.30845e-06	2	113196429	GCST90199745	8262	Aconitate [cis or trans] levels	0.00245694	22.3197
rs74921091	A	G	-0.208182	0.0321151	0.0408276	3.41341e-07	1	221445673	GCST90199745	8262	Aconitate [cis or trans] levels	0.00269432	26.0003
rs77371432	A	G	0.119313	0.0870593	0.0257768	3.6799e-06	2	211493056	GCST90199745	8262	Aconitate [cis or trans] levels	0.00226289	21.4248
rs7995121	A	G	0.100418	0.153461	0.0210676	1.87493e-06	13	18881817	GCST90199745	8262	Aconitate [cis or trans] levels	0.00261998	22.7192
rs9442514	T	G	-0.0776271	0.258543	0.0169203	4.47939e-06	1	9295877	GCST90199745	8262	Aconitate [cis or trans] levels	0.00231034	21.048
rs10029860	A	C	0.0771329	0.525138	0.0139792	3.43499e-08	4	76489948	GCST90199746	8198	Erythronate levels	0.00296722	30.4449
rs1077697	T	C	0.0860267	0.290373	0.0156007	3.50183e-08	14	90676435	GCST90199746	8198	Erythronate levels	0.00304988	30.4073
rs114030816	C	G	0.200481	0.064277	0.0283739	1.5985e-12	3	53233693	GCST90199746	8198	Erythronate levels	0.00483481	49.9239
rs114262076	A	G	0.394325	0.00888154	0.0737304	8.88352e-08	1	220125731	GCST90199746	8198	Erythronate levels	0.00273749	28.6033
rs146001245	A	G	0.103566	0.11176	0.0223638	3.64018e-06	4	26551876	GCST90199746	8198	Erythronate levels	0.00212952	21.4458
rs2555059	A	G	-0.0836953	0.194923	0.0177347	2.36653e-06	9	90367061	GCST90199746	8198	Erythronate levels	0.00219853	22.2718
rs62255992	C	A	-0.207994	0.123148	0.0211326	7.39613e-23	3	53243774	GCST90199746	8198	Erythronate levels	0.00934298	96.8714
rs7203642	G	A	-0.0961198	0.190406	0.0178328	7.04309e-08	16	20355808	GCST90199746	8198	Erythronate levels	0.00284842	29.0527
rs118170877	G	A	0.304979	0.0145525	0.0623512	1.00169e-06	21	18108343	GCST90199747	8266	Isovalerylcarnitine (C5) levels	0.00266772	23.9249
rs273900	A	G	-0.179927	0.619835	0.0151695	1.88579e-32	5	132358913	GCST90199747	8266	Isovalerylcarnitine (C5) levels	0.0152571	140.686
rs34708625	C	T	0.103185	0.264806	0.0168317	8.76453e-10	12	120742216	GCST90199747	8266	Isovalerylcarnitine (C5) levels	0.00414565	37.5818
rs36113945	C	A	-0.0917392	0.175228	0.019534	2.64816e-06	3	83916166	GCST90199747	8266	Isovalerylcarnitine (C5) levels	0.00243264	22.056
rs62525488	G	A	0.193812	0.032477	0.0416167	3.20756e-06	8	103273961	GCST90199747	8266	Isovalerylcarnitine (C5) levels	0.00236063	21.6883
rs6749227	C	T	0.126804	0.0861815	0.0267484	2.13057e-06	2	36918609	GCST90199747	8266	Isovalerylcarnitine (C5) levels	0.00253262	22.4735
rs10888422	A	G	-0.133532	0.916688	0.027037	7.857e-07	1	151572020	GCST90199748	8257	Linolenate [alpha or gamma; (18:3n3 or 6)] levels	0.00272352	24.3924
rs117332859	A	G	0.418735	0.00812515	0.0815037	2.78235e-07	11	9551285	GCST90199748	8257	Linolenate [alpha or gamma; (18:3n3 or 6)] levels	0.00282616	26.3951
rs117428363	A	G	-0.242749	0.0225142	0.049661	1.01801e-06	16	86153053	GCST90199748	8257	Linolenate [alpha or gamma; (18:3n3 or 6)] levels	0.00259365	23.8937
rs117966847	A	G	-0.223627	0.0297018	0.0434269	2.61156e-07	8	81655670	GCST90199748	8257	Linolenate [alpha or gamma; (18:3n3 or 6)] levels	0.00288248	26.5174
rs12504891	C	T	-0.089604	0.779116	0.0185774	1.41224e-06	4	30032608	GCST90199748	8257	Linolenate [alpha or gamma; (18:3n3 or 6)] levels	0.00276345	23.264
rs3088357	T	C	0.355986	0.00930544	0.0759596	2.779e-06	11	114250570	GCST90199748	8257	Linolenate [alpha or gamma; (18:3n3 or 6)] levels	0.00233654	21.9634
rs58797085	C	T	-0.0847086	0.235741	0.0176497	1.59105e-06	10	128246343	GCST90199748	8257	Linolenate [alpha or gamma; (18:3n3 or 6)] levels	0.0025856	23.0346
rs75168972	A	G	-0.169713	0.0432393	0.035727	2.0315e-06	20	14105291	GCST90199748	8257	Linolenate [alpha or gamma; (18:3n3 or 6)] levels	0.0023831	22.5651
rs7803343	A	G	-0.0752503	0.710401	0.0162363	3.57456e-06	7	10226349	GCST90199748	8257	Linolenate [alpha or gamma; (18:3n3 or 6)] levels	0.00232995	21.4804
rs80053496	A	G	-0.235332	0.0209091	0.0511061	4.12911e-06	21	39201944	GCST90199748	8257	Linolenate [alpha or gamma; (18:3n3 or 6)] levels	0.00226752	21.2039
rs116178917	G	A	-0.286781	0.017468	0.0591826	1.26171e-06	2	182663043	GCST90199749	8231	Gamma-glutamylthreonine levels	0.00282306	23.4808
rs143749406	A	G	0.301385	0.0156726	0.0628479	1.62299e-06	6	105339764	GCST90199749	8231	Gamma-glutamylthreonine levels	0.00280255	22.9965
rs147662844	A	G	-0.487929	0.0054878	0.105535	3.77555e-06	18	48127587	GCST90199749	8231	Gamma-glutamylthreonine levels	0.00259867	21.3757
rs17712208	A	T	0.226274	0.0299726	0.0459113	8.28661e-07	1	213977102	GCST90199749	8231	Gamma-glutamylthreonine levels	0.0029772	24.2901
rs2278594	A	G	0.103581	0.139284	0.0225057	4.17624e-06	2	42116497	GCST90199749	8231	Gamma-glutamylthreonine levels	0.00257248	21.1824
rs5760551	G	A	0.0735887	0.477132	0.0156461	2.55945e-06	22	24675630	GCST90199749	8231	Gamma-glutamylthreonine levels	0.00270198	22.1213
rs7103522	A	T	0.166632	0.0479863	0.036195	4.15012e-06	11	99638444	GCST90199749	8231	Gamma-glutamylthreonine levels	0.00253692	21.1943
rs715	C	T	-0.0791275	0.306507	0.0169853	3.18392e-06	2	210678331	GCST90199749	8231	Gamma-glutamylthreonine levels	0.00266175	21.7024
rs72617428	T	C	0.18367	0.0419294	0.03963	3.57579e-06	4	145956310	GCST90199749	8231	Gamma-glutamylthreonine levels	0.00271033	21.4797
rs72764864	A	G	0.10495	0.148311	0.0227775	4.07333e-06	9	133974542	GCST90199749	8231	Gamma-glutamylthreonine levels	0.00278259	21.2301
rs74095612	T	C	0.111804	0.114752	0.0242808	4.13214e-06	12	59576551	GCST90199749	8231	Gamma-glutamylthreonine levels	0.00253963	21.2026
rs7944761	T	C	-0.074072	0.5347	0.0160292	3.81783e-06	11	1383608	GCST90199749	8231	Gamma-glutamylthreonine levels	0.00273012	21.3543
rs79787332	T	G	-0.148033	0.068151	0.0308959	1.65667e-06	7	81437154	GCST90199749	8231	Gamma-glutamylthreonine levels	0.00278333	22.957
rs9358451	G	T	0.0751271	0.398589	0.0160326	2.78733e-06	6	21756940	GCST90199749	8231	Gamma-glutamylthreonine levels	0.00270595	21.9576
rs112225708	T	C	0.220273	0.0250471	0.0482521	4.99387e-06	10	76947285	GCST90199750	8241	Laurylcarnitine levels	0.0023697	20.8396
rs141882839	A	G	0.228265	0.0258957	0.0472932	1.38893e-06	11	7573189	GCST90199750	8241	Laurylcarnitine levels	0.0026287	23.296
rs144724596	T	C	0.433115	0.00687515	0.0906011	1.74894e-06	8	104841775	GCST90199750	8241	Laurylcarnitine levels	0.00256167	22.8528
rs3772298	C	T	-0.0855352	0.2109	0.0184313	3.47145e-06	3	1324709	GCST90199750	8241	Laurylcarnitine levels	0.00243516	21.5366
rs57859635	T	A	-0.356454	0.00929865	0.0780638	4.96658e-06	4	111906965	GCST90199750	8241	Laurylcarnitine levels	0.00234099	20.8501
rs62302032	C	T	-0.071811	0.393775	0.0154267	3.24002e-06	4	36913032	GCST90199750	8241	Laurylcarnitine levels	0.00246203	21.6689
rs6939506	T	G	0.126639	0.0876596	0.026434	1.66157e-06	6	79397275	GCST90199750	8241	Laurylcarnitine levels	0.0025652	22.9514
rs924135	T	A	0.095158	0.611546	0.0154135	6.67135e-10	16	16029602	GCST90199750	8241	Laurylcarnitine levels	0.00430219	38.1143
rs9312606	T	C	-0.0718585	0.586456	0.0154698	3.39924e-06	4	176549545	GCST90199750	8241	Laurylcarnitine levels	0.00250463	21.5768
rs140535729	A	G	0.130329	0.0799676	0.0283245	4.19931e-06	10	104564688	GCST90199751	8237	Gamma-glutamylmethionine levels	0.00249936	21.1718
rs144545066	T	C	0.305543	0.0178462	0.0578235	1.26347e-07	9	88193070	GCST90199751	8237	Gamma-glutamylmethionine levels	0.00327265	27.9213
rs16850697	G	T	-0.161994	0.0527651	0.0345501	2.74999e-06	1	177047693	GCST90199751	8237	Gamma-glutamylmethionine levels	0.00262321	21.9836
rs34540037	A	G	-0.0784263	0.389142	0.0159834	9.26031e-07	3	116893197	GCST90199751	8237	Gamma-glutamylmethionine levels	0.00292416	24.076
rs35155019	G	A	-0.0920048	0.177194	0.020073	4.57251e-06	20	5472269	GCST90199751	8237	Gamma-glutamylmethionine levels	0.0024683	21.0086
rs4952444	C	T	-0.0814234	0.744804	0.0176274	3.85315e-06	2	41195528	GCST90199751	8237	Gamma-glutamylmethionine levels	0.00252025	21.3364
rs738161	A	C	-0.0734962	0.552399	0.0154247	1.89006e-06	22	27049475	GCST90199751	8237	Gamma-glutamylmethionine levels	0.00267118	22.7037
rs76642169	G	T	-0.322387	0.0134298	0.0660864	1.07024e-06	1	34212439	GCST90199751	8237	Gamma-glutamylmethionine levels	0.00275412	23.7975
rs112881196	G	C	-0.210914	0.0348082	0.0396069	1.00847e-07	2	31757742	GCST90199752	8174	Epiandrosterone sulfate levels	0.00298907	28.3576
rs1165191	T	A	0.0838643	0.249663	0.0168001	5.97913e-07	6	25847619	GCST90199752	8174	Epiandrosterone sulfate levels	0.00263509	24.919
rs11932379	C	T	0.145758	0.0565899	0.0313341	3.2915e-06	4	37654186	GCST90199752	8174	Epiandrosterone sulfate levels	0.00226848	21.6387
rs34445681	C	A	-0.207922	0.0281794	0.0435941	1.84674e-06	3	477304	GCST90199752	8174	Epiandrosterone sulfate levels	0.00236782	22.7481
rs9294747	C	T	-0.0993878	0.167867	0.019349	2.79768e-07	6	67193797	GCST90199752	8174	Epiandrosterone sulfate levels	0.00275965	26.3845
rs10457236	A	G	0.122954	0.150096	0.0220161	2.3406e-08	6	111228992	GCST90199753	7902	Gamma-glutamyltryptophan levels	0.00385704	31.1892
rs11675363	A	G	-0.0984067	0.210309	0.0192796	3.32203e-07	2	110121984	GCST90199753	7902	Gamma-glutamyltryptophan levels	0.00321658	26.0527
rs142962143	A	G	0.253082	0.0207379	0.0548633	3.96997e-06	5	42538376	GCST90199753	7902	Gamma-glutamyltryptophan levels	0.00260145	21.2794
rs149324462	G	A	0.447089	0.00654384	0.0977201	4.75765e-06	3	13330284	GCST90199753	7902	Gamma-glutamyltryptophan levels	0.00259896	20.9325
rs2563312	T	C	0.114441	0.115443	0.0246566	3.46066e-06	5	140667354	GCST90199753	7902	Gamma-glutamyltryptophan levels	0.00267477	21.5425
rs3124591	T	C	-0.0750511	0.491507	0.0160541	2.94124e-06	9	136495945	GCST90199753	7902	Gamma-glutamyltryptophan levels	0.00281552	21.8546
rs4656754	A	G	0.249516	0.0214431	0.054355	4.42209e-06	1	170286643	GCST90199753	7902	Gamma-glutamyltryptophan levels	0.00261277	21.0726
rs6004193	C	T	-0.118486	0.366134	0.0164246	5.43479e-13	22	24598329	GCST90199753	7902	Gamma-glutamyltryptophan levels	0.00651631	52.0409
rs71321535	A	G	0.238809	0.0263525	0.0492494	1.24101e-06	20	59258139	GCST90199753	7902	Gamma-glutamyltryptophan levels	0.00292654	23.5125
rs74763072	A	G	0.259853	0.0248542	0.0507582	3.06471e-07	8	17562860	GCST90199753	7902	Gamma-glutamyltryptophan levels	0.00327307	26.2086
rs924135	T	A	0.0819479	0.612225	0.0162573	4.63866e-07	16	16029602	GCST90199753	7902	Gamma-glutamyltryptophan levels	0.00318857	25.4085
rs981714	C	G	0.103736	0.161795	0.0214028	1.25448e-06	5	54212834	GCST90199753	7902	Gamma-glutamyltryptophan levels	0.0029188	23.4919
rs114587740	C	A	-0.128324	0.0907243	0.0276452	3.45373e-06	19	53640557	GCST90199754	8019	7-methylxanthine levels	0.00271685	21.5465
rs117333946	A	G	0.326166	0.0126614	0.070486	3.70316e-06	14	58751202	GCST90199754	8019	7-methylxanthine levels	0.00265984	21.4127
rs12148513	T	C	0.102616	0.360333	0.0165371	5.4616e-10	15	74929884	GCST90199754	8019	7-methylxanthine levels	0.00485421	38.5045
rs145900881	G	T	-0.196183	0.0465526	0.0374209	1.58311e-07	11	7326516	GCST90199754	8019	7-methylxanthine levels	0.00341659	27.4849
rs6569661	G	A	-0.0991221	0.727036	0.0179795	3.52642e-08	6	130185619	GCST90199754	8019	7-methylxanthine levels	0.00389971	30.3939
rs73141934	T	C	-0.144551	0.0693057	0.0309703	3.05022e-06	20	60990127	GCST90199754	8019	7-methylxanthine levels	0.00269556	21.7847
rs11101991	A	G	-0.0839723	0.313502	0.0181553	3.74217e-06	1	109718945	GCST90199755	6894	3,7-dimethylurate levels	0.00303516	21.3927
rs11753307	A	C	-0.0804606	0.559511	0.0173053	3.32802e-06	6	34145901	GCST90199755	6894	3,7-dimethylurate levels	0.0031911	21.6176
rs12622274	A	G	-0.238586	0.028835	0.0509851	2.87535e-06	2	10474600	GCST90199755	6894	3,7-dimethylurate levels	0.00318811	21.8979
rs12816792	G	A	0.0811688	0.597455	0.0172701	2.60217e-06	12	21395438	GCST90199755	6894	3,7-dimethylurate levels	0.00316904	22.0896
rs6569661	G	A	-0.0894466	0.721642	0.0192974	3.56644e-06	6	130185619	GCST90199755	6894	3,7-dimethylurate levels	0.00321428	21.4847
rs7487383	A	G	-0.105669	0.686517	0.0190313	2.81773e-08	12	71331609	GCST90199755	6894	3,7-dimethylurate levels	0.00480607	30.8289
rs75712402	A	G	-0.229898	0.0327845	0.047464	1.27491e-06	19	15141211	GCST90199755	6894	3,7-dimethylurate levels	0.00335191	23.4607
rs77333924	G	A	-0.27048	0.0260546	0.0530869	3.48679e-07	18	26493395	GCST90199755	6894	3,7-dimethylurate levels	0.00371295	25.9595
rs78973434	G	A	0.363783	0.0117811	0.0787831	3.88345e-06	22	30941578	GCST90199755	6894	3,7-dimethylurate levels	0.00308144	21.3215
rs10891855	T	C	-0.075651	0.375229	0.0165462	4.82857e-06	11	115453233	GCST90199756	7950	1,7-dimethyluric acid levels	0.00268335	20.9042
rs115520044	A	G	0.284035	0.0168163	0.0613927	3.71839e-06	14	49488289	GCST90199756	7950	1,7-dimethyluric acid levels	0.00266771	21.4048
rs117713253	T	C	-0.288763	0.0174455	0.059991	1.48347e-06	10	113162931	GCST90199756	7950	1,7-dimethyluric acid levels	0.0028586	23.1692
rs146690722	A	G	-0.349656	0.0118788	0.0726058	1.46604e-06	11	20824436	GCST90199756	7950	1,7-dimethyluric acid levels	0.00287008	23.1921
rs2130239	T	C	-0.205903	0.0326789	0.0445267	3.75936e-06	4	117596057	GCST90199756	7950	1,7-dimethyluric acid levels	0.00268036	21.3838
rs56158086	T	A	-0.252015	0.0244503	0.0510047	7.77154e-07	13	57136132	GCST90199756	7950	1,7-dimethyluric acid levels	0.00302982	24.4136
rs62342655	A	G	-0.367349	0.00982863	0.0802125	4.65658e-06	5	9617321	GCST90199756	7950	1,7-dimethyluric acid levels	0.00262658	20.9736
rs643104	C	T	-0.0903903	0.337454	0.0172162	1.51847e-07	11	118696416	GCST90199756	7950	1,7-dimethyluric acid levels	0.00365346	27.5657
rs75915828	A	G	-0.429723	0.00791941	0.0887024	1.26899e-06	3	186890347	GCST90199756	7950	1,7-dimethyluric acid levels	0.00290166	23.4696
rs76106888	A	G	-0.643373	0.00316256	0.140731	4.83868e-06	15	100318721	GCST90199756	7950	1,7-dimethyluric acid levels	0.00260987	20.9
rs77748985	A	G	-0.320484	0.0157042	0.0631991	3.95687e-07	8	20128685	GCST90199756	7950	1,7-dimethyluric acid levels	0.0031753	25.7153
rs78121311	G	T	-0.193385	0.0396694	0.040887	2.24801e-06	3	103812795	GCST90199756	7950	1,7-dimethyluric acid levels	0.00284939	22.3705
rs10120633	C	T	-0.0819867	0.681431	0.0175679	3.05861e-06	9	115565632	GCST90199757	7446	1,3,7-trimethylurate levels	0.00291838	21.7795
rs11644431	T	C	-0.104733	0.150238	0.0228805	4.70799e-06	16	59949065	GCST90199757	7446	1,3,7-trimethylurate levels	0.00280075	20.9525
rs140534109	A	G	-0.440395	0.00906508	0.0869681	4.10828e-07	4	178406600	GCST90199757	7446	1,3,7-trimethylurate levels	0.00348443	25.6428
rs181432345	A	G	-0.217091	0.0326643	0.0462563	2.68937e-06	5	60182835	GCST90199757	7446	1,3,7-trimethylurate levels	0.00297827	22.0263
rs184129540	T	C	-0.486814	0.00780402	0.0929289	1.61829e-07	7	42468220	GCST90199757	7446	1,3,7-trimethylurate levels	0.00367005	27.4426
rs2608631	A	G	0.131589	0.648582	0.0171556	1.71551e-14	6	52761471	GCST90199757	7446	1,3,7-trimethylurate levels	0.00789329	58.8339
rs6043212	T	C	0.0903479	0.467266	0.0171284	1.32936e-07	20	231898	GCST90199757	7446	1,3,7-trimethylurate levels	0.00406388	27.8229
rs62014994	G	A	-0.36278	0.0111202	0.0790428	4.43972e-06	15	65317997	GCST90199757	7446	1,3,7-trimethylurate levels	0.00289449	21.065
rs6682968	T	C	0.0980508	0.213545	0.0198923	8.26211e-07	1	197639482	GCST90199757	7446	1,3,7-trimethylurate levels	0.0032292	24.2959
rs7900208	C	T	0.283944	0.0264365	0.0505405	1.93018e-08	10	133553286	GCST90199757	7446	1,3,7-trimethylurate levels	0.00415015	31.5636
rs80037764	G	T	-0.233469	0.0281813	0.0491933	2.07522e-06	5	74589918	GCST90199757	7446	1,3,7-trimethylurate levels	0.00298562	22.5241
rs9598021	G	A	-0.18079	0.0494513	0.0384998	2.65468e-06	13	59538626	GCST90199757	7446	1,3,7-trimethylurate levels	0.00307278	22.0512
rs10198374	G	A	-0.0759565	0.506693	0.0159662	1.96172e-06	2	43202896	GCST90199758	7425	N4-acetylcytidine levels	0.00288418	22.6322
rs10475114	C	G	0.179257	0.0433549	0.0383238	2.90488e-06	5	1846047	GCST90199758	7425	N4-acetylcytidine levels	0.00266545	21.8784
rs114324563	G	C	-0.217857	0.046242	0.0377257	7.7053e-09	6	44235214	GCST90199758	7425	N4-acetylcytidine levels	0.00418647	33.3479
rs117958023	C	T	-0.507065	0.0116781	0.0731082	4.03893e-12	15	84895338	GCST90199758	7425	N4-acetylcytidine levels	0.0059351	48.1055
rs143207879	A	G	-0.239877	0.0255495	0.0502577	1.81555e-06	1	112911518	GCST90199758	7425	N4-acetylcytidine levels	0.00286516	22.781
rs143428393	G	C	-0.35903	0.0116864	0.0734377	1.01397e-06	18	27264097	GCST90199758	7425	N4-acetylcytidine levels	0.0029776	23.9014
rs17222302	C	T	0.322983	0.0137485	0.0679823	2.02431e-06	15	84888799	GCST90199758	7425	N4-acetylcytidine levels	0.002829	22.5719
rs17357686	T	C	0.157789	0.0719794	0.030411	2.11924e-07	1	86851159	GCST90199758	7425	N4-acetylcytidine levels	0.00332621	26.9211
rs17578262	A	G	0.321078	0.0174575	0.0605427	1.13712e-07	10	69645704	GCST90199758	7425	N4-acetylcytidine levels	0.00353659	28.1253
rs181671	T	C	-0.141246	0.538112	0.0158727	5.65119e-19	10	117628395	GCST90199758	7425	N4-acetylcytidine levels	0.00991726	79.1864
rs2242047	T	C	-0.367606	0.0150984	0.0646272	1.28459e-08	15	84935465	GCST90199758	7425	N4-acetylcytidine levels	0.00401901	32.3545
rs35756363	C	T	0.223698	0.0269013	0.0488994	4.77e-06	6	86318787	GCST90199758	7425	N4-acetylcytidine levels	0.0026199	20.9275
rs4751640	C	A	0.0827513	0.687799	0.017617	2.63709e-06	10	117812657	GCST90199758	7425	N4-acetylcytidine levels	0.00294087	22.0641
rs4863667	C	T	-0.0794954	0.367927	0.0164725	1.39337e-06	4	139653652	GCST90199758	7425	N4-acetylcytidine levels	0.00293929	23.2898
rs72754973	G	T	-0.412189	0.0629385	0.0321294	1.12758e-37	15	84957775	GCST90199758	7425	N4-acetylcytidine levels	0.0200404	164.584
rs729977	T	C	-0.0827975	0.293518	0.0172893	1.67668e-06	15	60894869	GCST90199758	7425	N4-acetylcytidine levels	0.00284315	22.934
rs74721999	A	G	-0.291788	0.0199783	0.0564852	2.39488e-07	9	7050259	GCST90199758	7425	N4-acetylcytidine levels	0.00333395	26.6849
rs75825317	C	G	-0.269961	0.0345293	0.0428314	2.92168e-10	15	84942114	GCST90199758	7425	N4-acetylcytidine levels	0.00485913	39.7262
rs758427	G	A	-0.117044	0.266365	0.017749	4.26957e-11	17	19717164	GCST90199758	7425	N4-acetylcytidine levels	0.00535409	43.4861
rs76143524	A	G	0.159864	0.0552322	0.034072	2.70631e-06	12	49951541	GCST90199758	7425	N4-acetylcytidine levels	0.00266716	22.0144
rs9467618	T	C	0.100961	0.247439	0.0183359	3.66651e-08	6	25824581	GCST90199758	7425	N4-acetylcytidine levels	0.00379618	30.3182
rs10900423	T	G	-0.150759	0.8746	0.0328285	4.38323e-06	1	204709075	GCST90199759	4423	Indolebutyrate levels	0.00498544	21.0894
rs13430858	C	A	0.21326	0.0629596	0.043024	7.16716e-07	2	214136529	GCST90199759	4423	Indolebutyrate levels	0.00536623	24.5696
rs1505100	T	A	-0.206969	0.259936	0.0235241	1.39105e-18	16	20470350	GCST90199759	4423	Indolebutyrate levels	0.0164807	77.4078
rs211718	C	T	0.129786	0.711295	0.0228104	1.27209e-08	1	75640990	GCST90199759	4423	Indolebutyrate levels	0.00691815	32.3735
rs35083408	G	A	-0.17514	0.0946746	0.03576	9.69971e-07	3	56547609	GCST90199759	4423	Indolebutyrate levels	0.00525822	23.987
rs62023461	C	T	0.292509	0.0277463	0.0640592	4.96566e-06	15	52710952	GCST90199759	4423	Indolebutyrate levels	0.00461629	20.8505
rs6783488	T	C	-0.102728	0.362148	0.0224311	4.65651e-06	3	1877860	GCST90199759	4423	Indolebutyrate levels	0.00487544	20.9738
rs74359036	T	C	0.210863	0.061734	0.0438957	1.5574e-06	8	115878173	GCST90199759	4423	Indolebutyrate levels	0.00515088	23.0758
rs7848158	C	G	-0.143646	0.158206	0.0286199	5.19118e-07	9	114755128	GCST90199759	4423	Indolebutyrate levels	0.00549599	25.1913
rs111686583	C	T	-0.218769	0.0303826	0.0457802	1.76452e-06	3	134994376	GCST90199760	8006	5-acetylamino-6-amino-3-methyluracil levels	0.00281986	22.8358
rs11653698	C	T	-0.119903	0.114868	0.0259024	3.67376e-06	17	82504323	GCST90199760	8006	5-acetylamino-6-amino-3-methyluracil levels	0.00292346	21.4279
rs13044558	C	T	-0.0749452	0.415228	0.015995	2.79207e-06	20	213886	GCST90199760	8006	5-acetylamino-6-amino-3-methyluracil levels	0.00272766	21.9543
rs138904930	T	C	-0.302467	0.0179784	0.0587761	2.65974e-07	4	11424146	GCST90199760	8006	5-acetylamino-6-amino-3-methyluracil levels	0.00323041	26.4822
rs1495741	A	G	-0.383631	0.773699	0.01834	3.69596e-97	8	18415371	GCST90199760	8006	5-acetylamino-6-amino-3-methyluracil levels	0.0515366	437.551
rs186678652	G	A	-0.322589	0.0135356	0.0689521	2.89056e-06	8	18148815	GCST90199760	8006	5-acetylamino-6-amino-3-methyluracil levels	0.002779	21.8879
rs220835	A	G	0.0740757	0.558292	0.0160329	3.83293e-06	11	115429546	GCST90199760	8006	5-acetylamino-6-amino-3-methyluracil levels	0.00270631	21.3465
rs73073176	T	C	-0.125807	0.129961	0.0236067	9.86095e-08	7	17523328	GCST90199760	8006	5-acetylamino-6-amino-3-methyluracil levels	0.00357924	28.4014
rs73198941	T	C	-0.177052	0.0458469	0.0376442	2.55985e-06	13	57309065	GCST90199760	8006	5-acetylamino-6-amino-3-methyluracil levels	0.00274258	22.121
rs74496890	C	T	-0.185067	0.0446713	0.0385401	1.57141e-06	8	18432786	GCST90199760	8006	5-acetylamino-6-amino-3-methyluracil levels	0.00292327	23.0586
rs745659	C	T	-0.0783272	0.556917	0.0160619	1.07939e-06	20	22701135	GCST90199760	8006	5-acetylamino-6-amino-3-methyluracil levels	0.00302782	23.7811
rs79694830	T	C	0.153795	0.0599697	0.0332626	3.77048e-06	7	17246463	GCST90199760	8006	5-acetylamino-6-amino-3-methyluracil levels	0.00266679	21.3782
rs10491204	C	T	-0.0903449	0.166583	0.0196573	4.30664e-06	17	66621348	GCST90199761	8147	N1-methylinosine levels	0.00226637	21.1232
rs10842905	C	T	-0.0735425	0.324238	0.0156309	2.53943e-06	12	27329970	GCST90199761	8147	N1-methylinosine levels	0.00237009	22.1365
rs1171615	T	C	0.10909	0.770401	0.0176477	6.34882e-10	10	59709332	GCST90199761	8147	N1-methylinosine levels	0.00421004	38.2115
rs12812062	G	A	-0.111906	0.101063	0.0242669	3.99882e-06	12	95656292	GCST90199761	8147	N1-methylinosine levels	0.0022754	21.2656
rs1421095	A	G	0.076066	0.38147	0.0150595	4.39432e-07	5	39355546	GCST90199761	8147	N1-methylinosine levels	0.00273044	25.5129
rs143649509	C	T	-0.213947	0.0278748	0.0443443	1.40225e-06	4	29389392	GCST90199761	8147	N1-methylinosine levels	0.00248071	23.2775
rs208929	T	C	-0.0694677	0.509517	0.0147855	2.6224e-06	21	17428785	GCST90199761	8147	N1-methylinosine levels	0.00241201	22.0746
rs2555772	G	A	-0.0894847	0.802899	0.0183701	1.10914e-06	6	92476237	GCST90199761	8147	N1-methylinosine levels	0.00253441	23.7287
rs79006389	A	T	0.113524	0.112843	0.0230603	8.52566e-07	4	27309773	GCST90199761	8147	N1-methylinosine levels	0.00258036	24.2351
rs10990704	G	A	0.0834212	0.197139	0.0178633	3.01227e-06	9	103453753	GCST90199762	8176	N6-carbamoylthreonyladenosine levels	0.00220291	21.8087
rs116582833	G	C	0.391272	0.00785565	0.0809225	1.33047e-06	1	225768750	GCST90199762	8176	N6-carbamoylthreonyladenosine levels	0.00238641	23.3786
rs143392449	A	G	-0.377156	0.00873201	0.0763483	7.81472e-07	16	46761109	GCST90199762	8176	N6-carbamoylthreonyladenosine levels	0.00246251	24.403
rs143818540	C	A	0.329364	0.0102341	0.071026	3.53116e-06	2	195367334	GCST90199762	8176	N6-carbamoylthreonyladenosine levels	0.00219768	21.5039
rs145280738	T	C	0.144481	0.0542645	0.0314811	4.44418e-06	12	120945339	GCST90199762	8176	N6-carbamoylthreonyladenosine levels	0.00214258	21.0631
rs147855120	G	C	0.318954	0.0110222	0.068269	2.98252e-06	21	24478117	GCST90199762	8176	N6-carbamoylthreonyladenosine levels	0.00221789	21.8278
rs150629	T	G	0.157804	0.0459503	0.0341147	3.73356e-06	5	9607960	GCST90199762	8176	N6-carbamoylthreonyladenosine levels	0.00218336	21.397
rs62191027	C	T	-0.132928	0.0679618	0.0281098	2.25777e-06	2	236291745	GCST90199762	8176	N6-carbamoylthreonyladenosine levels	0.00223852	22.3623
rs651578	C	T	0.108058	0.23977	0.0166901	9.51973e-11	6	25873655	GCST90199762	8176	N6-carbamoylthreonyladenosine levels	0.0042568	41.9176
rs7203642	G	A	-0.0894977	0.190269	0.0181837	8.57202e-07	16	20355808	GCST90199762	8176	N6-carbamoylthreonyladenosine levels	0.0024681	24.2247
rs72972215	G	A	-0.147051	0.0532973	0.0316176	3.30458e-06	11	101513013	GCST90199762	8176	N6-carbamoylthreonyladenosine levels	0.00218215	21.6311
rs73202145	A	C	0.108257	0.117526	0.0228722	2.21095e-06	8	18877615	GCST90199762	8176	N6-carbamoylthreonyladenosine levels	0.00243096	22.4025
rs7654754	A	G	0.0665448	0.525055	0.0142416	2.97468e-06	4	76488642	GCST90199762	8176	N6-carbamoylthreonyladenosine levels	0.00220855	21.8329
rs76557465	T	G	-0.185051	0.032727	0.0400543	3.83761e-06	1	101305300	GCST90199762	8176	N6-carbamoylthreonyladenosine levels	0.00216804	21.3444
rs10203323	T	C	-0.13102	0.0886995	0.0276595	2.17001e-06	2	114758503	GCST90199763	7959	1-methylxanthine levels	0.00277516	22.4381
rs114987354	T	G	-0.241457	0.0234878	0.0517466	3.06912e-06	12	20196366	GCST90199763	7959	1-methylxanthine levels	0.00267442	21.7729
rs115520044	A	G	0.289232	0.0167993	0.0614799	2.54485e-06	14	49488289	GCST90199763	7959	1-methylxanthine levels	0.00276348	22.1323
rs117910128	T	G	-0.475628	0.0071646	0.0932675	3.40359e-07	12	117677008	GCST90199763	7959	1-methylxanthine levels	0.00321836	26.006
rs150375427	A	C	-0.225158	0.0283535	0.0476432	2.29066e-06	3	160033397	GCST90199763	7959	1-methylxanthine levels	0.00279331	22.3343
rs2106727	G	A	0.10558	0.628515	0.0164071	1.23466e-10	7	17248374	GCST90199763	7959	1-methylxanthine levels	0.00520535	41.4095
rs35570672	C	T	0.36773	0.777038	0.0185198	9.76899e-88	8	18415125	GCST90199763	7959	1-methylxanthine levels	0.0468556	394.263
rs6036187	C	A	-0.0789235	0.615098	0.0162157	1.13238e-06	20	22710511	GCST90199763	7959	1-methylxanthine levels	0.00294942	23.6887
rs7104588	G	A	0.0788943	0.323255	0.0171455	4.19543e-06	11	21515981	GCST90199763	7959	1-methylxanthine levels	0.00272328	21.1734
rs74586414	G	A	-0.12483	0.103832	0.0258102	1.32165e-06	3	29224943	GCST90199763	7959	1-methylxanthine levels	0.00289994	23.3913
rs75830388	C	T	0.332712	0.013178	0.0699693	1.98327e-06	11	76797726	GCST90199763	7959	1-methylxanthine levels	0.00287909	22.6111
rs78121311	G	T	-0.215132	0.0397511	0.0408736	1.41455e-07	3	103812795	GCST90199763	7959	1-methylxanthine levels	0.00353324	27.7028
rs80347317	A	G	0.430429	0.00799087	0.0884917	1.14998e-06	15	86665391	GCST90199763	7959	1-methylxanthine levels	0.00293726	23.6591
rs11110758	C	G	0.0752996	0.265796	0.0160192	2.59434e-06	12	101341169	GCST90199764	8210	N2,n2-dimethylguanosine levels	0.002213	22.0955
rs12791153	T	A	-0.124543	0.0746343	0.0269705	3.87929e-06	11	80974138	GCST90199764	8210	N2,n2-dimethylguanosine levels	0.0021425	21.3236
rs144715999	T	C	-0.170892	0.0461943	0.0345026	7.30711e-07	12	95326159	GCST90199764	8210	N2,n2-dimethylguanosine levels	0.00257349	24.5324
rs145979074	T	C	0.353517	0.00918555	0.074216	1.90399e-06	1	212147459	GCST90199764	8210	N2,n2-dimethylguanosine levels	0.00227483	22.6895
rs150015679	C	G	0.195403	0.0281208	0.0427391	4.83091e-06	13	51884911	GCST90199764	8210	N2,n2-dimethylguanosine levels	0.00208705	20.9031
rs2304535	A	C	0.308373	0.0118322	0.065536	2.53377e-06	4	146959870	GCST90199764	8210	N2,n2-dimethylguanosine levels	0.00222371	22.1408
rs72979812	A	G	0.243983	0.021343	0.0490132	6.42763e-07	6	140438611	GCST90199764	8210	N2,n2-dimethylguanosine levels	0.00248677	24.7795
rs78307818	A	G	0.15342	0.0495227	0.0327636	2.83201e-06	9	98869372	GCST90199764	8210	N2,n2-dimethylguanosine levels	0.00221585	21.9271
rs9299178	C	T	-0.0988014	0.142041	0.0205107	1.4568e-06	9	109861521	GCST90199764	8210	N2,n2-dimethylguanosine levels	0.00237923	23.2041
rs116040531	C	T	-0.163887	0.0522741	0.0341548	1.59963e-06	4	33533444	GCST90199765	8259	4-hydroxyhippurate levels	0.00266127	23.0243
rs117427640	C	T	0.441853	0.00719249	0.0889674	6.81873e-07	12	48557617	GCST90199765	8259	4-hydroxyhippurate levels	0.00278824	24.6657
rs117488453	A	G	-0.305696	0.0126759	0.0665886	4.4152e-06	14	97615705	GCST90199765	8259	4-hydroxyhippurate levels	0.0023391	21.0756
rs117712099	A	G	0.220517	0.0262361	0.0472613	3.07262e-06	6	69725820	GCST90199765	8259	4-hydroxyhippurate levels	0.00248466	21.7707
rs34176686	A	G	-0.101076	0.140625	0.0216503	3.03325e-06	12	12896085	GCST90199765	8259	4-hydroxyhippurate levels	0.00246929	21.7956
rs75043930	T	A	0.207419	0.0295477	0.0442977	2.83567e-06	11	40153249	GCST90199765	8259	4-hydroxyhippurate levels	0.00246732	21.9248
rs80271216	A	G	-0.103232	0.127924	0.0224522	4.26922e-06	11	47946077	GCST90199765	8259	4-hydroxyhippurate levels	0.00237774	21.1403
rs937729	G	T	0.0764968	0.278148	0.0166186	4.1629e-06	2	98357926	GCST90199765	8259	4-hydroxyhippurate levels	0.00234985	21.1884
rs111430959	A	T	0.16182	0.0470745	0.0345014	2.72886e-06	1	71894327	GCST90199766	7679	3-(3-amino-3-carboxypropyl)uridine levels	0.0023493	21.9984
rs11620293	A	T	-0.296906	0.013315	0.0638006	3.26102e-06	13	41417192	GCST90199766	7679	3-(3-amino-3-carboxypropyl)uridine levels	0.00231626	21.6565
rs11740651	A	C	-0.0979582	0.143327	0.0212169	3.89327e-06	5	45302374	GCST90199766	7679	3-(3-amino-3-carboxypropyl)uridine levels	0.00235643	21.3166
rs6843943	G	C	0.0834569	0.212299	0.0179764	3.44108e-06	4	95706263	GCST90199766	7679	3-(3-amino-3-carboxypropyl)uridine levels	0.00232951	21.5536
rs77924615	A	G	-0.116107	0.19047	0.0189775	9.46711e-10	16	20381010	GCST90199766	7679	3-(3-amino-3-carboxypropyl)uridine levels	0.00415725	37.4316
rs10029860	A	C	0.0827734	0.52504	0.0145693	1.33641e-08	4	76489948	GCST90199767	8210	5,6-dihydrouridine levels	0.00341713	32.2778
rs1169302	G	T	0.0703678	0.424185	0.0148577	2.1786e-06	12	120994499	GCST90199767	8210	5,6-dihydrouridine levels	0.00241889	22.4308
rs117958023	C	T	-0.431655	0.0122726	0.0664494	8.24901e-11	15	84895338	GCST90199767	8210	5,6-dihydrouridine levels	0.00451728	42.198
rs16942363	T	C	0.319391	0.0125353	0.0650751	9.19935e-07	18	26489985	GCST90199767	8210	5,6-dihydrouridine levels	0.00252541	24.0888
rs2242047	T	C	-0.341909	0.015545	0.0589871	6.77817e-09	15	84935465	GCST90199767	8210	5,6-dihydrouridine levels	0.00357798	33.5975
rs55990066	C	T	-0.282315	0.062868	0.0300068	5.03991e-21	15	84955430	GCST90199767	8210	5,6-dihydrouridine levels	0.00939136	88.5174
rs6456703	T	C	0.0855064	0.246312	0.017027	5.1185e-07	6	25825891	GCST90199767	8210	5,6-dihydrouridine levels	0.00271459	25.2186
rs6555016	T	C	0.165706	0.0435606	0.0354943	3.03371e-06	5	1839344	GCST90199767	8210	5,6-dihydrouridine levels	0.00228801	21.7951
rs7187733	C	T	-0.0726811	0.678174	0.0157796	4.10485e-06	16	51959157	GCST90199767	8210	5,6-dihydrouridine levels	0.00230587	21.2154
rs72721052	A	G	0.230261	0.0252987	0.0466898	8.1509e-07	4	143311236	GCST90199767	8210	5,6-dihydrouridine levels	0.00261481	24.3219
rs73370164	A	G	0.185684	0.0368383	0.0385633	1.47158e-06	12	93115373	GCST90199767	8210	5,6-dihydrouridine levels	0.00244668	23.1847
rs74682209	A	G	-0.155818	0.0573546	0.0315912	8.1262e-07	5	145932700	GCST90199767	8210	5,6-dihydrouridine levels	0.00262532	24.3278
rs76226949	T	A	-0.294446	0.0137889	0.0622756	2.26622e-06	6	124281361	GCST90199767	8210	5,6-dihydrouridine levels	0.00235798	22.355
rs9921797	T	G	0.142327	0.0662304	0.0292013	1.09373e-06	16	8504802	GCST90199767	8210	5,6-dihydrouridine levels	0.00250554	23.7558
rs117113249	A	G	0.284977	0.0140828	0.0618003	4.00252e-06	7	55234079	GCST90199768	8251	Phenylacetylglutamine levels	0.00225517	21.2637
rs117576452	T	C	0.168081	0.0438205	0.0359799	2.98963e-06	20	33861445	GCST90199768	8251	Phenylacetylglutamine levels	0.00236747	21.8231
rs142214219	T	C	0.21821	0.023824	0.0475422	4.43624e-06	16	80619059	GCST90199768	8251	Phenylacetylglutamine levels	0.00221474	21.0664
rs148515684	A	G	0.294714	0.0133722	0.0634009	3.34489e-06	11	32806391	GCST90199768	8251	Phenylacetylglutamine levels	0.00229186	21.6078
rs189965433	G	A	0.309917	0.012497	0.0655961	2.30531e-06	21	17374612	GCST90199768	8251	Phenylacetylglutamine levels	0.00237064	22.3221
rs2247536	C	G	0.0778303	0.259367	0.0166804	3.07158e-06	1	77453753	GCST90199768	8251	Phenylacetylglutamine levels	0.00232726	21.7713
rs2776859	T	C	0.0698461	0.539207	0.0150343	3.38765e-06	9	78331375	GCST90199768	8251	Phenylacetylglutamine levels	0.00242424	21.5833
rs45479293	A	G	0.228661	0.0220678	0.0495372	3.91294e-06	2	190998023	GCST90199768	8251	Phenylacetylglutamine levels	0.00225674	21.3069
rs7272932	G	T	-0.136353	0.0668371	0.0291371	2.87269e-06	20	7082667	GCST90199768	8251	Phenylacetylglutamine levels	0.00231918	21.8996
rs9264231	G	A	0.0870965	0.793606	0.0178683	1.0917e-06	6	31254427	GCST90199768	8251	Phenylacetylglutamine levels	0.00248504	23.7594
rs114054586	A	C	0.301308	0.0148951	0.0659582	4.92019e-06	2	5867174	GCST90199769	7168	3-hydroxydodecanedioate levels	0.00266426	20.8681
rs150942244	T	C	0.269931	0.0195981	0.0579402	3.18067e-06	12	128293491	GCST90199769	7168	3-hydroxydodecanedioate levels	0.00279997	21.7043
rs2009890	G	C	-0.081955	0.309557	0.0174514	2.65078e-06	14	94603609	GCST90199769	7168	3-hydroxydodecanedioate levels	0.00287111	22.0542
rs4284207	C	T	0.124406	0.795839	0.0202631	8.27723e-10	1	46918357	GCST90199769	7168	3-hydroxydodecanedioate levels	0.00502934	37.6939
rs7814925	G	C	-0.10852	0.138204	0.0234572	3.72298e-06	8	14296953	GCST90199769	7168	3-hydroxydodecanedioate levels	0.00280527	21.4026
rs999992	C	G	-0.0823033	0.327447	0.0174855	2.51466e-06	1	152024216	GCST90199769	7168	3-hydroxydodecanedioate levels	0.00298354	22.1553
rs10742001	A	G	-0.106502	0.156238	0.0211993	5.06493e-07	11	23775150	GCST90199770	7650	1-arachidonylglycerol (20:4) levels	0.00299056	25.239
rs11099075	G	A	0.0857877	0.765458	0.0182451	2.57686e-06	4	130697760	GCST90199770	7650	1-arachidonylglycerol (20:4) levels	0.00264254	22.1084
rs11215670	T	C	0.221077	0.0372577	0.0402002	3.81076e-08	11	115733516	GCST90199770	7650	1-arachidonylglycerol (20:4) levels	0.00350625	30.2434
rs11723204	G	T	0.240196	0.0242253	0.0502112	1.72088e-06	4	81132972	GCST90199770	7650	1-arachidonylglycerol (20:4) levels	0.0027276	22.8839
rs117301803	A	C	-0.197496	0.0329188	0.0431413	4.69683e-06	22	27397322	GCST90199770	7650	1-arachidonylglycerol (20:4) levels	0.00248344	20.9571
rs137996931	C	A	-0.140157	0.0673429	0.0302147	3.50641e-06	2	212760141	GCST90199770	7650	1-arachidonylglycerol (20:4) levels	0.00246759	21.5176
rs62280280	C	T	-0.0732936	0.482171	0.0155406	2.40203e-06	3	158010844	GCST90199770	7650	1-arachidonylglycerol (20:4) levels	0.00268256	22.2432
rs74359901	T	A	0.170341	0.0503881	0.0366053	3.26435e-06	4	163033822	GCST90199770	7650	1-arachidonylglycerol (20:4) levels	0.00277679	21.6546
rs78231662	C	T	0.267118	0.0188753	0.0567974	2.56367e-06	3	173909141	GCST90199770	7650	1-arachidonylglycerol (20:4) levels	0.00264274	22.1182
rs144952996	G	A	0.33795	0.0114124	0.0711155	2.01282e-06	11	70320637	GCST90199771	8239	7-methylguanine levels	0.00257707	22.5827
rs2596928	C	T	0.145542	0.0705058	0.0294467	7.71009e-07	3	9343633	GCST90199771	8239	7-methylguanine levels	0.00277638	24.4289
rs503569	A	T	0.0725664	0.627247	0.0158439	4.64785e-06	11	126034348	GCST90199771	8239	7-methylguanine levels	0.00246241	20.9772
rs55754655	G	A	-0.157024	0.136452	0.021644	4.02126e-13	2	200661607	GCST90199771	8239	7-methylguanine levels	0.0058107	52.6329
rs59405278	T	G	-0.355676	0.00950061	0.0775087	4.45691e-06	2	10872300	GCST90199771	8239	7-methylguanine levels	0.00238092	21.0576
rs61736966	G	A	0.310436	0.0134265	0.0650739	1.83753e-06	9	134796855	GCST90199771	8239	7-methylguanine levels	0.00255309	22.7578
rs62199434	C	T	-0.0797547	0.251906	0.0171287	3.22085e-06	20	4759996	GCST90199771	8239	7-methylguanine levels	0.00239738	21.6802
rs7796997	T	A	-0.0789161	0.288893	0.0166725	2.2088e-06	7	51540619	GCST90199771	8239	7-methylguanine levels	0.00255878	22.4042
rs117109614	C	T	-0.299548	0.0141452	0.0637549	2.62161e-06	10	55978876	GCST90199772	8270	1-stearoyl-GPE (18:0) levels	0.00250256	22.0753
rs117940165	G	T	0.28044	0.0159679	0.0611206	4.46868e-06	7	8713549	GCST90199772	8270	1-stearoyl-GPE (18:0) levels	0.00247154	21.0525
rs12658974	A	C	0.112156	0.119122	0.0236726	2.16051e-06	5	31669096	GCST90199772	8270	1-stearoyl-GPE (18:0) levels	0.00263987	22.4467
rs135922	A	G	0.0737281	0.492043	0.0153506	1.56341e-06	22	44408595	GCST90199772	8270	1-stearoyl-GPE (18:0) levels	0.00271723	23.0683
rs141999807	G	A	0.250295	0.0199684	0.0528047	2.13701e-06	4	20851383	GCST90199772	8270	1-stearoyl-GPE (18:0) levels	0.00245198	22.4677
rs1858942	A	G	0.0728493	0.416626	0.0153963	2.22745e-06	7	20596885	GCST90199772	8270	1-stearoyl-GPE (18:0) levels	0.00257973	22.3881
rs2004196	T	C	0.104115	0.14451	0.0215321	1.32925e-06	6	41249349	GCST90199772	8270	1-stearoyl-GPE (18:0) levels	0.00268021	23.3805
rs35853021	T	G	0.209211	0.349697	0.0156847	1.38224e-40	15	58388444	GCST90199772	8270	1-stearoyl-GPE (18:0) levels	0.019907	177.917
rs3779773	C	G	0.10006	0.163594	0.0209518	1.79048e-06	8	105674494	GCST90199772	8270	1-stearoyl-GPE (18:0) levels	0.0027399	22.8075
rs526018	G	A	-0.0846891	0.28434	0.0172393	8.98996e-07	15	29272589	GCST90199772	8270	1-stearoyl-GPE (18:0) levels	0.00291897	24.1332
rs633695	G	A	0.16951	0.284666	0.0169379	1.409e-23	15	58433640	GCST90199772	8270	1-stearoyl-GPE (18:0) levels	0.0117021	100.155
rs7488822	G	A	0.40151	0.00762435	0.0868826	3.81353e-06	12	114499081	GCST90199772	8270	1-stearoyl-GPE (18:0) levels	0.0024395	21.3564
rs77692382	T	C	0.183751	0.249206	0.017437	5.77053e-26	1	39941043	GCST90199772	8270	1-stearoyl-GPE (18:0) levels	0.0126348	111.049
rs79696139	A	G	0.189042	0.0357273	0.039982	2.26557e-06	19	5756634	GCST90199772	8270	1-stearoyl-GPE (18:0) levels	0.00246233	22.3557
rs8058610	T	C	0.0729589	0.604047	0.0157051	3.3914e-06	16	23702074	GCST90199772	8270	1-stearoyl-GPE (18:0) levels	0.00254625	21.5812
rs11129820	T	C	0.076294	0.367009	0.0160833	2.09875e-06	3	39263303	GCST90199773	8249	Phenol sulfate levels	0.00270449	22.5025
rs1172819	A	G	0.0865588	0.289512	0.0171289	4.3405e-07	19	55301880	GCST90199773	8249	Phenol sulfate levels	0.00308231	25.5366
rs181271758	T	A	-0.347558	0.0128221	0.0697663	6.30147e-07	6	137666493	GCST90199773	8249	Phenol sulfate levels	0.00305801	24.8178
rs2481704	C	T	0.0764262	0.621895	0.0164635	3.44801e-06	1	62177915	GCST90199773	8249	Phenol sulfate levels	0.00274691	21.5496
rs77590194	G	C	0.195895	0.0370822	0.0411288	1.90763e-06	7	31860110	GCST90199773	8249	Phenol sulfate levels	0.00274051	22.6858
rs78439017	A	G	0.118102	0.103457	0.0257824	4.63357e-06	16	57609151	GCST90199773	8249	Phenol sulfate levels	0.00258747	20.983
rs791012	T	C	-0.247265	0.0233252	0.051531	1.59956e-06	1	105752124	GCST90199773	8249	Phenol sulfate levels	0.00278568	23.0244
rs1171618	C	T	0.0763859	0.375312	0.0156735	1.09597e-06	10	59706183	GCST90199774	8260	Oleoylcarnitine levels	0.00273597	23.7517
rs12210538	G	A	-0.206373	0.238476	0.0174839	3.73888e-32	6	110438805	GCST90199774	8260	Oleoylcarnitine levels	0.0154691	139.325
rs12317268	G	A	0.106202	0.155942	0.0206879	2.84369e-07	12	21199607	GCST90199774	8260	Oleoylcarnitine levels	0.00296914	26.3532
rs143984276	A	G	-0.478143	0.00520196	0.103127	3.5448e-06	16	18061854	GCST90199774	8260	Oleoylcarnitine levels	0.00236618	21.4967
rs1935638	T	C	0.240777	0.0210737	0.0524727	4.46208e-06	15	93815651	GCST90199774	8260	Oleoylcarnitine levels	0.00239194	21.0554
rs4615111	T	G	0.0760631	0.691194	0.0162707	2.94151e-06	3	117768754	GCST90199774	8260	Oleoylcarnitine levels	0.00246981	21.8542
rs62302033	A	G	-0.0719199	0.450827	0.01532	2.67227e-06	4	36916210	GCST90199774	8260	Oleoylcarnitine levels	0.00256122	22.0384
rs7133712	A	T	0.139356	0.0841446	0.027789	5.30937e-07	12	118458445	GCST90199774	8260	Oleoylcarnitine levels	0.00299319	25.1481
rs7830388	G	T	-0.073182	0.450601	0.0156153	2.77836e-06	8	105524455	GCST90199774	8260	Oleoylcarnitine levels	0.00265166	21.9638
rs10928245	C	T	-0.0903801	0.19879	0.0188109	1.55008e-06	2	145354403	GCST90199775	8267	Gamma-glutamylisoleucine levels	0.00260206	23.0848
rs116838184	G	A	0.31978	0.0130218	0.0646622	7.59893e-07	2	213673957	GCST90199775	8267	Gamma-glutamylisoleucine levels	0.00262852	24.4569
rs144145554	A	G	0.227023	0.02327	0.0486653	3.08628e-06	10	102106684	GCST90199775	8267	Gamma-glutamylisoleucine levels	0.00234283	21.7621
rs144523221	T	G	0.311935	0.0121566	0.0681126	4.6563e-06	12	71804555	GCST90199775	8267	Gamma-glutamylisoleucine levels	0.002337	20.9736
rs17624697	A	T	0.0826404	0.237448	0.0175038	2.34375e-06	7	53611735	GCST90199775	8267	Gamma-glutamylisoleucine levels	0.00247316	22.2905
rs45590338	C	G	0.193118	0.0321219	0.0419971	4.25808e-06	22	36226381	GCST90199775	8267	Gamma-glutamylisoleucine levels	0.00231898	21.145
rs58080742	A	C	-0.0815726	0.229676	0.0176265	3.69513e-06	11	117479906	GCST90199775	8267	Gamma-glutamylisoleucine levels	0.00235455	21.4169
rs71317621	T	A	0.203852	0.030576	0.0428704	1.98385e-06	21	15571866	GCST90199775	8267	Gamma-glutamylisoleucine levels	0.00246351	22.6107
rs12909542	T	C	0.184391	0.0524221	0.04011	4.28327e-06	15	96299040	GCST90199776	5822	Malonylcarnitine levels	0.00337784	21.1336
rs134810	G	T	0.0902445	0.29653	0.0193735	3.19071e-06	22	27278871	GCST90199776	5822	Malonylcarnitine levels	0.00339771	21.6983
rs148948392	A	G	0.235439	0.0323138	0.0496349	2.10145e-06	4	134691429	GCST90199776	5822	Malonylcarnitine levels	0.00346665	22.5
rs16909306	G	A	0.136086	0.101783	0.0292567	3.2961e-06	8	81526986	GCST90199776	5822	Malonylcarnitine levels	0.00338621	21.636
rs17176113	A	G	0.287469	0.0222686	0.0602962	1.86428e-06	14	70233305	GCST90199776	5822	Malonylcarnitine levels	0.00359852	22.7301
rs200837	A	G	-0.0987569	0.700206	0.0192237	2.78796e-07	5	132364266	GCST90199776	5822	Malonylcarnitine levels	0.00409462	26.3913
rs2378502	G	T	0.0898836	0.519484	0.0178213	4.5682e-07	3	189585922	GCST90199776	5822	Malonylcarnitine levels	0.0040334	25.438
rs2504846	C	T	-0.247389	0.970108	0.0524322	2.37876e-06	6	40406107	GCST90199776	5822	Malonylcarnitine levels	0.00354949	22.262
rs520761	C	A	0.11581	0.820614	0.0234016	7.46734e-07	16	286229	GCST90199776	5822	Malonylcarnitine levels	0.00394866	24.4907
rs71442305	C	A	-0.192573	0.04932	0.0408329	2.40374e-06	2	1890520	GCST90199776	5822	Malonylcarnitine levels	0.00347759	22.2418
rs113636723	C	T	0.230003	0.0249422	0.0485378	2.15151e-06	4	29982487	GCST90199777	8227	1-palmitoleoyl-GPC (16:1) levels	0.00257313	22.4547
rs13205488	G	A	0.0790806	0.311843	0.016564	1.80385e-06	6	92251137	GCST90199777	8227	1-palmitoleoyl-GPC (16:1) levels	0.00268407	22.7934
rs144164029	G	A	-0.356124	0.010381	0.0747474	1.89442e-06	10	65312253	GCST90199777	8227	1-palmitoleoyl-GPC (16:1) levels	0.00260579	22.6992
rs2238675	T	C	-0.109997	0.131257	0.0226789	1.23326e-06	19	19225799	GCST90199777	8227	1-palmitoleoyl-GPC (16:1) levels	0.00275934	23.5244
rs4149067	G	C	0.120346	0.191758	0.0191167	3.06767e-10	12	21200977	GCST90199777	8227	1-palmitoleoyl-GPC (16:1) levels	0.0044894	39.6312
rs4727713	A	G	-0.138987	0.0749786	0.0286666	1.2447e-06	7	108575414	GCST90199777	8227	1-palmitoleoyl-GPC (16:1) levels	0.00267958	23.5069
rs55966046	A	C	0.133656	0.0771759	0.0285825	2.92329e-06	16	67432823	GCST90199777	8227	1-palmitoleoyl-GPC (16:1) levels	0.00254453	21.8664
rs603424	A	G	-0.178508	0.175791	0.0198358	2.27166e-19	10	100315722	GCST90199777	8227	1-palmitoleoyl-GPC (16:1) levels	0.00923378	80.9871
rs61781291	A	T	0.110836	0.252328	0.0175366	2.6111e-10	1	39936166	GCST90199777	8227	1-palmitoleoyl-GPC (16:1) levels	0.0046352	39.9458
rs6952939	C	A	0.0830276	0.461464	0.0155662	9.61623e-08	7	8557486	GCST90199777	8227	1-palmitoleoyl-GPC (16:1) levels	0.00342632	28.4498
rs73194667	A	C	-0.121304	0.114872	0.0238396	3.61161e-07	21	18347104	GCST90199777	8227	1-palmitoleoyl-GPC (16:1) levels	0.00299227	25.8912
rs7707187	C	T	0.102457	0.857901	0.021965	3.09246e-06	5	23671161	GCST90199777	8227	1-palmitoleoyl-GPC (16:1) levels	0.00255942	21.7581
rs10053736	T	G	0.102768	0.135345	0.0224746	4.81693e-06	5	116899172	GCST90199778	8177	N-methyl-2-pyridone-5-carboxamide levels	0.0024719	20.9089
rs113950395	C	A	0.288337	0.0147889	0.0629989	4.72017e-06	13	67185796	GCST90199778	8177	N-methyl-2-pyridone-5-carboxamide levels	0.00242268	20.9476
rs11895508	C	T	0.100791	0.171247	0.0204023	7.80442e-07	2	5590296	GCST90199778	8177	N-methyl-2-pyridone-5-carboxamide levels	0.00288351	24.4054
rs12708606	G	A	0.209227	0.965762	0.0426173	9.13388e-07	15	93472962	GCST90199778	8177	N-methyl-2-pyridone-5-carboxamide levels	0.00289497	24.1026
rs13063446	A	G	-0.146052	0.0672424	0.0307745	2.07613e-06	3	189807312	GCST90199778	8177	N-methyl-2-pyridone-5-carboxamide levels	0.00267582	22.5234
rs13429657	T	C	0.109313	0.138178	0.0226595	1.40597e-06	2	238156602	GCST90199778	8177	N-methyl-2-pyridone-5-carboxamide levels	0.00284597	23.2725
rs4282885	A	G	0.0712224	0.514171	0.015421	3.86459e-06	10	62484069	GCST90199778	8177	N-methyl-2-pyridone-5-carboxamide levels	0.00253428	21.3308
rs75625293	C	T	0.851568	0.00159666	0.185433	4.38356e-06	16	24393664	GCST90199778	8177	N-methyl-2-pyridone-5-carboxamide levels	0.002312	21.0894
rs76373648	G	C	0.270177	0.0185594	0.0563958	1.66171e-06	2	206179360	GCST90199778	8177	N-methyl-2-pyridone-5-carboxamide levels	0.00265922	22.9511
rs10098706	A	G	-0.161208	0.0566971	0.0345064	2.98547e-06	8	134145174	GCST90199779	7826	Gamma-glutamyl-2-aminobutyrate levels	0.00277981	21.826
rs116476465	A	G	0.220364	0.0278879	0.0477636	3.95685e-06	2	152518604	GCST90199779	7826	Gamma-glutamyl-2-aminobutyrate levels	0.00263296	21.2857
rs11839149	G	C	-0.127039	0.13964	0.0232012	4.36135e-08	13	49329198	GCST90199779	7826	Gamma-glutamyl-2-aminobutyrate levels	0.00387788	29.9815
rs12922378	G	A	-0.288703	0.0163121	0.0630687	4.70338e-06	16	80608810	GCST90199779	7826	Gamma-glutamyl-2-aminobutyrate levels	0.00267485	20.9544
rs13150543	G	A	-0.0830635	0.445021	0.0159675	1.97129e-07	4	88331890	GCST90199779	7826	Gamma-glutamyl-2-aminobutyrate levels	0.00340806	27.0612
rs1324440	C	T	-0.114387	0.1154	0.0246897	3.60452e-06	6	114452972	GCST90199779	7826	Gamma-glutamyl-2-aminobutyrate levels	0.00267138	21.4645
rs138800756	T	C	0.11632	0.109646	0.0254208	4.74446e-06	12	88239812	GCST90199779	7826	Gamma-glutamyl-2-aminobutyrate levels	0.00264177	20.9378
rs143837154	T	G	-0.585969	0.00624115	0.101553	7.92285e-09	5	148854273	GCST90199779	7826	Gamma-glutamyl-2-aminobutyrate levels	0.00425917	33.2938
rs148878363	G	A	-0.256833	0.021164	0.0555939	3.84111e-06	9	133672772	GCST90199779	7826	Gamma-glutamyl-2-aminobutyrate levels	0.002733	21.3426
rs1683095	G	T	-0.100667	0.163809	0.0216653	3.3768e-06	14	97045410	GCST90199779	7826	Gamma-glutamyl-2-aminobutyrate levels	0.00277618	21.5896
rs2526103	G	A	0.0839487	0.308667	0.017299	1.21733e-06	7	11635952	GCST90199779	7826	Gamma-glutamyl-2-aminobutyrate levels	0.00300771	23.5497
rs6842362	G	T	-0.077015	0.650636	0.0166028	3.5067e-06	4	130873204	GCST90199779	7826	Gamma-glutamyl-2-aminobutyrate levels	0.00269648	21.5173
rs72676721	G	C	-0.228738	0.0266546	0.0492472	3.40592e-06	4	111242438	GCST90199779	7826	Gamma-glutamyl-2-aminobutyrate levels	0.00271485	21.5731
rs77090488	A	C	-0.336585	0.0125975	0.0717746	2.73917e-06	14	84493455	GCST90199779	7826	Gamma-glutamyl-2-aminobutyrate levels	0.00281837	21.9912
rs78334557	G	A	0.258011	0.030041	0.0467158	3.33268e-08	3	78621924	GCST90199779	7826	Gamma-glutamyl-2-aminobutyrate levels	0.00387949	30.5034
rs112222936	A	G	-0.414686	0.0105147	0.0831917	6.20562e-07	5	109507182	GCST90199780	6806	1-stearoyl-GPG (18:0) levels	0.00357829	24.8473
rs13246846	C	T	0.0852542	0.351539	0.0179382	2.00753e-06	7	29121236	GCST90199780	6806	1-stearoyl-GPG (18:0) levels	0.00331374	22.5878
rs142774760	A	G	-0.176897	0.0553044	0.0378346	2.93177e-06	2	35902613	GCST90199780	6806	1-stearoyl-GPG (18:0) levels	0.00326981	21.8606
rs1532085	G	A	-0.112161	0.62073	0.0176033	1.87072e-10	15	58391167	GCST90199780	6806	1-stearoyl-GPG (18:0) levels	0.00592332	40.5972
rs2428176	G	A	0.0919558	0.241902	0.0198463	3.59712e-06	6	110484528	GCST90199780	6806	1-stearoyl-GPG (18:0) levels	0.00310137	21.4684
rs4149056	C	T	0.229643	0.161544	0.0228637	9.76355e-24	12	21178615	GCST90199780	6806	1-stearoyl-GPG (18:0) levels	0.0142859	100.882
rs6477710	T	G	-0.0813216	0.525823	0.0172569	2.44799e-06	9	96823032	GCST90199780	6806	1-stearoyl-GPG (18:0) levels	0.00329778	22.2068
rs79363542	A	C	-0.26426	0.0241959	0.0557646	2.14937e-06	6	96269748	GCST90199780	6806	1-stearoyl-GPG (18:0) levels	0.00329759	22.4567
rs113566277	C	T	0.197334	0.0574393	0.0386439	3.28214e-07	3	14825563	GCST90199781	6015	Hexanoylglycine levels	0.0042165	26.0761
rs140737361	C	T	0.727508	0.00326032	0.156966	3.57263e-06	12	124939984	GCST90199781	6015	Hexanoylglycine levels	0.00343991	21.4815
rs144735792	T	C	-0.314382	0.0176599	0.0678201	3.5604e-06	1	220607547	GCST90199781	6015	Hexanoylglycine levels	0.00342922	21.4881
rs151202997	T	G	0.245436	0.0303863	0.0520132	2.37329e-06	11	47595900	GCST90199781	6015	Hexanoylglycine levels	0.00354963	22.2664
rs34905538	A	G	0.13419	0.109807	0.0287322	3.00649e-06	15	100238572	GCST90199781	6015	Hexanoylglycine levels	0.00352034	21.8124
rs73067665	G	A	-0.133513	0.108207	0.0287783	3.49479e-06	12	19745747	GCST90199781	6015	Hexanoylglycine levels	0.0034403	21.5237
rs73488485	C	T	0.399151	0.0128398	0.0797402	5.56765e-07	9	98531210	GCST90199781	6015	Hexanoylglycine levels	0.00403878	25.0565
rs7513363	G	A	-0.280778	0.312542	0.0188464	3.38415e-50	1	75677758	GCST90199781	6015	Hexanoylglycine levels	0.0338774	221.957
rs76914369	G	A	0.197827	0.0481042	0.0420205	2.50309e-06	8	86895882	GCST90199781	6015	Hexanoylglycine levels	0.00358405	22.164
rs78851313	A	C	0.273667	0.023643	0.0587498	3.19034e-06	3	177551102	GCST90199781	6015	Hexanoylglycine levels	0.00345769	21.6986
rs9537724	C	T	-0.147787	0.0850654	0.0322432	4.57258e-06	13	57366908	GCST90199781	6015	Hexanoylglycine levels	0.00339974	21.0086
rs10830022	G	C	-0.0641519	0.621811	0.0133384	1.51265e-06	10	131524569	GCST90199782	8293	Glutamine degradant levels	0.0019356	23.1319
rs12611131	T	C	0.102723	0.0981024	0.0215057	1.7832e-06	19	577321	GCST90199782	8293	Glutamine degradant levels	0.00186725	22.8154
rs146767775	T	G	-0.497256	0.0118372	0.0592585	4.80772e-17	5	151313145	GCST90199782	8293	Glutamine degradant levels	0.00578452	70.414
rs17279437	A	G	0.238955	0.0990947	0.0212722	2.80074e-29	3	45772602	GCST90199782	8293	Glutamine degradant levels	0.0101951	126.185
rs200231	T	A	0.21855	0.0198379	0.045982	2.00475e-06	6	50446126	GCST90199782	8293	Glutamine degradant levels	0.00185748	22.5905
rs5754226	G	A	-0.0860454	0.148054	0.0180118	1.77788e-06	22	32708362	GCST90199782	8293	Glutamine degradant levels	0.00186774	22.8213
rs715	C	T	-0.150822	0.306727	0.0139745	3.72823e-27	2	210678331	GCST90199782	8293	Glutamine degradant levels	0.00967421	116.481
rs7163136	G	A	-0.111385	0.0820336	0.0233888	1.91371e-06	15	68789165	GCST90199782	8293	Glutamine degradant levels	0.00186854	22.6797
rs74330453	C	A	-0.218717	0.0206242	0.0450175	1.18281e-06	3	51580187	GCST90199782	8293	Glutamine degradant levels	0.00193251	23.6049
rs76366817	T	G	-0.439489	0.00520266	0.0895702	9.26491e-07	6	143025804	GCST90199782	8293	Glutamine degradant levels	0.00199934	24.0751
rs7915131	T	C	0.0595818	0.560259	0.0129562	4.25129e-06	10	62658896	GCST90199782	8293	Glutamine degradant levels	0.00174921	21.1481
rs9918422	C	T	0.341136	0.0092939	0.0672065	3.85591e-07	6	89096043	GCST90199782	8293	Glutamine degradant levels	0.00214303	25.7651
rs1005230	C	T	-0.0743937	0.501181	0.0155218	1.64437e-06	6	43768759	GCST90199783	8168	5-methyluridine (ribothymidine) levels	0.0027672	22.9714
rs114608987	T	C	-0.466681	0.0080434	0.0867881	7.56314e-08	4	189607986	GCST90199783	8168	5-methyluridine (ribothymidine) levels	0.00347538	28.9148
rs11687659	A	C	-0.079453	0.339074	0.0161712	8.95814e-07	2	190876471	GCST90199783	8168	5-methyluridine (ribothymidine) levels	0.00282942	24.1399
rs117811282	A	C	-0.260573	0.0183914	0.056766	4.42618e-06	14	98968830	GCST90199783	8168	5-methyluridine (ribothymidine) levels	0.00245156	21.0709
rs138247735	A	G	0.293269	0.0166687	0.0597478	9.18015e-07	13	53838870	GCST90199783	8168	5-methyluridine (ribothymidine) levels	0.00281945	24.0929
rs140816551	T	G	-0.214098	0.0276028	0.0468319	4.83963e-06	6	94150987	GCST90199783	8168	5-methyluridine (ribothymidine) levels	0.00246066	20.8998
rs28607498	C	A	0.0782582	0.470214	0.0156657	5.86805e-07	16	6664936	GCST90199783	8168	5-methyluridine (ribothymidine) levels	0.00305131	24.9551
rs76045878	G	C	0.29932	0.0144526	0.0644717	3.43966e-06	12	95968129	GCST90199783	8168	5-methyluridine (ribothymidine) levels	0.00255226	21.5543
rs76221041	C	A	-0.135324	0.0768938	0.0293136	3.90391e-06	2	2825134	GCST90199783	8168	5-methyluridine (ribothymidine) levels	0.0025997	21.3114
rs7778639	T	C	-0.0749753	0.592828	0.0158826	2.35148e-06	7	28330948	GCST90199783	8168	5-methyluridine (ribothymidine) levels	0.00271377	22.284
rs7804178	C	A	0.144303	0.428195	0.0152307	2.68105e-21	7	48082596	GCST90199783	8168	5-methyluridine (ribothymidine) levels	0.0101969	89.7658
rs1002981	C	G	-0.0813106	0.296175	0.0175132	3.4367e-06	8	133658632	GCST90199784	7812	Cysteine-glutathione disulfide levels	0.00275637	21.5558
rs12700541	A	G	-0.10084	0.16788	0.0214422	2.56518e-06	7	24673672	GCST90199784	7812	Cysteine-glutathione disulfide levels	0.00284106	22.117
rs138783171	G	A	-0.2268	0.026968	0.0488307	3.40723e-06	6	126432553	GCST90199784	7812	Cysteine-glutathione disulfide levels	0.00269955	21.5725
rs146048920	A	G	0.348625	0.0115592	0.0742628	2.67284e-06	22	24172628	GCST90199784	7812	Cysteine-glutathione disulfide levels	0.00277732	22.0381
rs2541497	T	G	0.0768259	0.3649	0.016638	3.88405e-06	16	10680264	GCST90199784	7812	Cysteine-glutathione disulfide levels	0.00273565	21.3213
rs2874684	A	G	-0.0769489	0.340809	0.0168404	4.89346e-06	13	34383577	GCST90199784	7812	Cysteine-glutathione disulfide levels	0.00266046	20.8785
rs3859862	G	A	-0.289961	0.353678	0.0165156	5.27397e-69	22	24601103	GCST90199784	7812	Cysteine-glutathione disulfide levels	0.0384385	308.241
rs4146680	A	G	-0.237734	0.972357	0.0498308	1.83485e-06	4	178916536	GCST90199784	7812	Cysteine-glutathione disulfide levels	0.00303825	22.7608
rs4955397	C	T	-0.193483	0.0411961	0.0396694	1.07498e-06	3	38260646	GCST90199784	7812	Cysteine-glutathione disulfide levels	0.00295734	23.7889
rs55975236	C	T	-0.109463	0.134579	0.0238977	4.63943e-06	14	103121098	GCST90199784	7812	Cysteine-glutathione disulfide levels	0.00279106	20.9808
rs924138	C	T	0.101806	0.610003	0.0166081	8.79347e-10	16	16032907	GCST90199784	7812	Cysteine-glutathione disulfide levels	0.0049314	37.5757
rs10022462	T	C	0.0925183	0.450655	0.0169223	4.57077e-08	4	88322666	GCST90199785	7100	Isovalerylglycine levels	0.00423813	29.8907
rs116953025	G	A	0.366846	0.0119318	0.0777071	2.34831e-06	8	110755655	GCST90199785	7100	Isovalerylglycine levels	0.00317315	22.2867
rs118143972	C	T	0.217786	0.0396701	0.0428227	3.66154e-07	16	51059213	GCST90199785	7100	Isovalerylglycine levels	0.00361388	25.865
rs151027355	T	G	-0.495118	0.0061432	0.107356	3.98956e-06	5	55733536	GCST90199785	7100	Isovalerylglycine levels	0.00299341	21.2699
rs2979782	C	A	0.0942195	0.251527	0.019524	1.39414e-06	8	17736534	GCST90199785	7100	Isovalerylglycine levels	0.00334251	23.2886
rs4822809	G	A	-0.0886904	0.636508	0.018092	9.477e-07	22	26877891	GCST90199785	7100	Isovalerylglycine levels	0.00363984	24.0315
rs6854192	T	C	0.13092	0.133192	0.0246102	1.03899e-07	4	171870341	GCST90199785	7100	Isovalerylglycine levels	0.0039577	28.2997
rs943402	C	T	0.100668	0.180888	0.0220408	4.93938e-06	12	100399201	GCST90199785	7100	Isovalerylglycine levels	0.00300307	20.8607
rs9473939	G	T	0.129058	0.107203	0.0269972	1.74929e-06	6	50909764	GCST90199785	7100	Isovalerylglycine levels	0.0031883	22.8524
rs9533434	G	C	0.110674	0.211508	0.0209632	1.29587e-07	13	43239593	GCST90199785	7100	Isovalerylglycine levels	0.0040855	27.8725
rs10741744	C	A	-0.101841	0.828473	0.0196155	2.08217e-07	11	18377191	GCST90199786	8246	2-hydroxy-3-methylvalerate levels	0.00294772	26.9554
rs10802092	T	A	0.126041	0.593372	0.0147352	1.19172e-17	1	119392884	GCST90199786	8246	2-hydroxy-3-methylvalerate levels	0.00766616	73.1664
rs12926840	T	A	-0.0849248	0.199021	0.0182908	3.43319e-06	16	17409877	GCST90199786	8246	2-hydroxy-3-methylvalerate levels	0.00229942	21.5578
rs145254519	A	G	-0.166556	0.0426213	0.0356684	3.01836e-06	7	87103034	GCST90199786	8246	2-hydroxy-3-methylvalerate levels	0.00226392	21.8049
rs146151859	C	A	-0.355384	0.00901889	0.0767585	3.6584e-06	3	21432877	GCST90199786	8246	2-hydroxy-3-methylvalerate levels	0.00225759	21.436
rs2252210	T	G	0.0718899	0.479614	0.0145635	7.96164e-07	21	38441734	GCST90199786	8246	2-hydroxy-3-methylvalerate levels	0.00257978	24.3671
rs2255531	A	G	0.0815944	0.347686	0.0152159	8.21046e-08	12	120977112	GCST90199786	8246	2-hydroxy-3-methylvalerate levels	0.00301991	28.7558
rs3802967	C	T	-0.124544	0.538856	0.01423	2.09148e-18	11	18322517	GCST90199786	8246	2-hydroxy-3-methylvalerate levels	0.00770877	76.6012
rs6085741	A	C	0.0955951	0.176644	0.0190496	5.2151e-07	20	764800	GCST90199786	8246	2-hydroxy-3-methylvalerate levels	0.0026582	25.1825
rs62002923	G	A	0.247818	0.0177942	0.0542867	4.99545e-06	15	38460594	GCST90199786	8246	2-hydroxy-3-methylvalerate levels	0.00214673	20.8391
rs79797108	A	G	-0.461211	0.00522035	0.10031	4.26818e-06	9	81363056	GCST90199786	8246	2-hydroxy-3-methylvalerate levels	0.00220931	21.1403
rs9299181	A	G	-0.0678977	0.523116	0.0143245	2.13739e-06	9	110191155	GCST90199786	8246	2-hydroxy-3-methylvalerate levels	0.00230012	22.4673
rs10823750	G	A	0.0709617	0.442529	0.0150067	2.25992e-06	10	51863926	GCST90199787	8248	Homostachydrine levels	0.00248452	22.3603
rs114076932	G	A	-0.184597	0.0399781	0.0381419	1.30014e-06	1	66579261	GCST90199787	8248	Homostachydrine levels	0.00261567	23.4231
rs11710870	A	G	-0.0955321	0.16092	0.0208237	4.48243e-06	3	71654968	GCST90199787	8248	Homostachydrine levels	0.00246457	21.0466
rs117419922	T	G	0.181286	0.0383957	0.0395619	4.59783e-06	10	9306423	GCST90199787	8248	Homostachydrine levels	0.00242682	20.9978
rs34837397	T	G	-0.0966884	0.164489	0.02039	2.1166e-06	4	161581565	GCST90199787	8248	Homostachydrine levels	0.00256961	22.4861
rs4757429	T	C	-0.0882486	0.197367	0.0189176	3.08761e-06	11	16742895	GCST90199787	8248	Homostachydrine levels	0.00246739	21.7612
rs56106855	C	G	0.0782054	0.280955	0.0167575	3.05775e-06	6	42942193	GCST90199787	8248	Homostachydrine levels	0.00247113	21.7799
rs74823953	T	C	-0.432514	0.0122841	0.0681367	2.18504e-10	5	151300049	GCST90199787	8248	Homostachydrine levels	0.00453948	40.2938
rs75460946	G	A	-0.151211	0.0596018	0.0316067	1.71713e-06	9	81152697	GCST90199787	8248	Homostachydrine levels	0.00256311	22.888
rs75529162	A	C	-0.4695	0.00567073	0.100362	2.8956e-06	21	22509576	GCST90199787	8248	Homostachydrine levels	0.00248582	21.8843
rs75562367	A	G	-0.254544	0.0188587	0.055722	4.92153e-06	7	46900548	GCST90199787	8248	Homostachydrine levels	0.00239772	20.8676
rs9368998	C	G	-0.0707851	0.388021	0.0153617	4.06775e-06	6	37411852	GCST90199787	8248	Homostachydrine levels	0.00237961	21.2327
rs11036860	G	A	-0.259724	0.98084	0.0561111	3.67894e-06	11	42368393	GCST90199788	8267	1-arachidonoyl-gpc (20:4n6) levels	0.00253541	21.4253
rs1219550	C	T	-0.117372	0.162727	0.0206163	1.24723e-08	11	75742832	GCST90199788	8267	1-arachidonoyl-gpc (20:4n6) levels	0.00375393	32.4121
rs12446329	T	C	0.206003	0.0306444	0.0441893	3.13393e-06	16	66976394	GCST90199788	8267	1-arachidonoyl-gpc (20:4n6) levels	0.00252122	21.7327
rs12672599	T	C	0.0891403	0.795666	0.0189982	2.70494e-06	7	12807014	GCST90199788	8267	1-arachidonoyl-gpc (20:4n6) levels	0.00258374	22.0152
rs12946063	C	T	-0.0790675	0.386518	0.0155854	3.91207e-07	17	17609454	GCST90199788	8267	1-arachidonoyl-gpc (20:4n6) levels	0.00296481	25.7371
rs4500751	T	C	-0.119795	0.310531	0.0164555	3.34003e-13	16	15046354	GCST90199788	8267	1-arachidonoyl-gpc (20:4n6) levels	0.00614507	52.9975
rs61781291	A	T	0.0836417	0.253201	0.0177146	2.33953e-06	1	39936166	GCST90199788	8267	1-arachidonoyl-gpc (20:4n6) levels	0.00264573	22.2937
rs73067080	C	T	0.0994238	0.164968	0.0205219	1.26762e-06	12	21235895	GCST90199788	8267	1-arachidonoyl-gpc (20:4n6) levels	0.00272341	23.4718
rs79564235	C	T	0.234166	0.0230685	0.0508779	4.17438e-06	20	38259905	GCST90199788	8267	1-arachidonoyl-gpc (20:4n6) levels	0.0024715	21.1831
rs114487589	A	G	-0.219091	0.0319084	0.044076	6.66969e-07	20	60868997	GCST90199789	8249	2-palmitoyl-GPC (16:0) levels	0.00296552	24.7084
rs11571545	A	G	-0.242187	0.0239078	0.0502914	1.46695e-06	1	212615699	GCST90199789	8249	2-palmitoyl-GPC (16:0) levels	0.00273755	23.1907
rs11737969	A	G	-0.0758009	0.391326	0.0159512	2.01351e-06	5	115981999	GCST90199789	8249	2-palmitoyl-GPC (16:0) levels	0.00273717	22.582
rs431883	A	G	-0.102333	0.147758	0.0217633	2.57482e-06	4	40540508	GCST90199789	8249	2-palmitoyl-GPC (16:0) levels	0.0026374	22.1097
rs61781291	A	T	0.130233	0.252872	0.0178697	3.14806e-13	1	39936166	GCST90199789	8249	2-palmitoyl-GPC (16:0) levels	0.00640867	53.1138
rs68005813	A	G	-0.102228	0.138504	0.0221653	3.98722e-06	6	88253864	GCST90199789	8249	2-palmitoyl-GPC (16:0) levels	0.00249394	21.2712
rs78997119	A	T	0.143964	0.0693295	0.0306003	2.54282e-06	9	86113452	GCST90199789	8249	2-palmitoyl-GPC (16:0) levels	0.00267456	22.1338
rs79106957	A	C	0.167565	0.0553924	0.0352978	2.0628e-06	19	18951898	GCST90199789	8249	2-palmitoyl-GPC (16:0) levels	0.00293831	22.5357
rs10028561	A	T	0.0927406	0.244958	0.0195675	2.14227e-06	4	21087379	GCST90199790	6697	2-palmitoleoyl-GPC (16:1) levels	0.0031815	22.4631
rs10735770	G	A	-0.080119	0.63761	0.0174725	4.53064e-06	1	102457425	GCST90199790	6697	2-palmitoleoyl-GPC (16:1) levels	0.00296642	21.0262
rs111294304	C	T	0.209863	0.0364869	0.0452235	3.47443e-06	2	151882009	GCST90199790	6697	2-palmitoleoyl-GPC (16:1) levels	0.00309668	21.5349
rs12492172	T	C	0.105001	0.166166	0.0228979	4.5265e-06	3	35303580	GCST90199790	6697	2-palmitoleoyl-GPC (16:1) levels	0.00305519	21.0279
rs12882640	G	C	-0.106209	0.203395	0.0213057	6.19635e-07	14	102935007	GCST90199790	6697	2-palmitoleoyl-GPC (16:1) levels	0.00365541	24.8503
rs1345993	T	G	-0.0795802	0.412933	0.0171903	3.66785e-06	6	143370437	GCST90199790	6697	2-palmitoleoyl-GPC (16:1) levels	0.00307049	21.431
rs17500742	A	G	0.173017	0.058023	0.0364057	2.00963e-06	21	30301334	GCST90199790	6697	2-palmitoleoyl-GPC (16:1) levels	0.00327226	22.586
rs2735839	G	A	-0.111104	0.854023	0.0236678	2.67529e-06	19	50861367	GCST90199790	6697	2-palmitoleoyl-GPC (16:1) levels	0.00307782	22.0366
rs34276015	T	C	-0.197418	0.0449183	0.0407758	1.28835e-06	3	16377802	GCST90199790	6697	2-palmitoleoyl-GPC (16:1) levels	0.00334401	23.4406
rs4974982	C	T	-0.102179	0.206585	0.0211891	1.41938e-06	4	38969762	GCST90199790	6697	2-palmitoleoyl-GPC (16:1) levels	0.00342257	23.254
rs603424	A	G	-0.146435	0.171751	0.0223924	6.17285e-11	10	100315722	GCST90199790	6697	2-palmitoleoyl-GPC (16:1) levels	0.0061007	42.765
rs7173143	T	C	-0.0897243	0.328214	0.0184631	1.17588e-06	15	83521431	GCST90199790	6697	2-palmitoleoyl-GPC (16:1) levels	0.00355008	23.6162
rs79085896	T	C	0.365088	0.0115914	0.0791737	4.00291e-06	6	145056973	GCST90199790	6697	2-palmitoleoyl-GPC (16:1) levels	0.0030542	21.2634
rs80100523	T	C	-0.159508	0.0759808	0.0317767	5.17661e-07	5	51765452	GCST90199790	6697	2-palmitoleoyl-GPC (16:1) levels	0.00357256	25.1969
rs10017259	A	G	-0.0830187	0.232527	0.0181421	4.73878e-06	4	142397732	GCST90199791	8270	1-arachidonoyl-GPE (20:4n6) levels	0.00245991	20.94
rs10770795	G	A	-0.123356	0.13534	0.0223434	3.37226e-08	12	21293298	GCST90199791	8270	1-arachidonoyl-GPE (20:4n6) levels	0.00356141	30.4805
rs11519272	A	C	0.271602	0.166081	0.0203388	1.12462e-40	12	21209458	GCST90199791	8270	1-arachidonoyl-GPE (20:4n6) levels	0.0204334	178.326
rs1532085	G	A	-0.104314	0.623395	0.0159064	5.45555e-11	15	58391167	GCST90199791	8270	1-arachidonoyl-GPE (20:4n6) levels	0.00510934	43.0072
rs17113588	A	G	-0.149467	0.0781896	0.0285328	1.61935e-07	5	152676044	GCST90199791	8270	1-arachidonoyl-GPE (20:4n6) levels	0.00322041	27.4411
rs1800588	T	C	0.0989176	0.214754	0.0188023	1.43321e-07	15	58431476	GCST90199791	8270	1-arachidonoyl-GPE (20:4n6) levels	0.00330008	27.6774
rs2935562	G	C	-0.0924787	0.816402	0.0201338	4.36504e-06	8	100772059	GCST90199791	8270	1-arachidonoyl-GPE (20:4n6) levels	0.00256381	21.0975
rs55837305	A	G	-0.154979	0.0551712	0.0334877	3.6931e-06	5	20158184	GCST90199791	8270	1-arachidonoyl-GPE (20:4n6) levels	0.00250404	21.4178
rs61781291	A	T	0.0853201	0.252895	0.0177873	1.61318e-06	1	39936166	GCST90199791	8270	1-arachidonoyl-GPE (20:4n6) levels	0.00275077	23.0082
rs73218916	G	A	0.229632	0.0248409	0.0494845	3.47606e-06	3	111342521	GCST90199791	8270	1-arachidonoyl-GPE (20:4n6) levels	0.00255469	21.5341
rs78883782	C	T	0.416436	0.00738231	0.0878548	2.1367e-06	5	6106212	GCST90199791	8270	1-arachidonoyl-GPE (20:4n6) levels	0.00254156	22.4681
rs80318161	T	C	0.251687	0.0205704	0.0540826	3.25932e-06	3	26416819	GCST90199791	8270	1-arachidonoyl-GPE (20:4n6) levels	0.00255251	21.6574
rs907035	A	G	-0.0799857	0.524342	0.0156033	2.95643e-07	16	83955359	GCST90199791	8270	1-arachidonoyl-GPE (20:4n6) levels	0.00319127	26.278
rs9909922	C	T	0.117923	0.11165	0.0244811	1.4579e-06	17	48064482	GCST90199791	8270	1-arachidonoyl-GPE (20:4n6) levels	0.00275848	23.2025
rs12318075	G	T	0.122449	0.165698	0.0203319	1.71731e-09	12	21208653	GCST90199792	8276	1-palmitoyl-GPE (16:0) levels	0.00414554	36.2706
rs12914626	T	C	-0.141397	0.697107	0.0167325	2.90257e-17	15	58446224	GCST90199792	8276	1-palmitoyl-GPE (16:0) levels	0.00844304	71.4099
rs144767726	A	C	-0.244711	0.0299272	0.0452687	6.45406e-08	14	99646450	GCST90199792	8276	1-palmitoyl-GPE (16:0) levels	0.00347702	29.2221
rs261291	C	T	0.188167	0.344043	0.0159901	5.72473e-32	15	58387979	GCST90199792	8276	1-palmitoyl-GPE (16:0) levels	0.015981	138.479
rs3779773	C	G	0.104527	0.163407	0.0211618	7.83561e-07	8	105674494	GCST90199792	8276	1-palmitoyl-GPE (16:0) levels	0.00298725	24.3979
rs623263	C	T	0.105369	0.137547	0.0221091	1.88058e-06	6	83759926	GCST90199792	8276	1-palmitoyl-GPE (16:0) levels	0.00263416	22.7135
rs7515857	T	G	0.147805	0.251826	0.0175583	3.8308e-17	1	39952958	GCST90199792	8276	1-palmitoyl-GPE (16:0) levels	0.00823211	70.862
rs117382682	T	C	-0.344575	0.0116539	0.0729273	2.30213e-06	19	53631588	GCST90199793	8279	1-linoleoyl-GPE (18:2) levels	0.00273513	22.3248
rs12916185	C	A	0.119146	0.111044	0.0243237	9.66529e-07	15	72408684	GCST90199793	8279	1-linoleoyl-GPE (18:2) levels	0.00280262	23.9938
rs1402545	C	T	-0.0815247	0.56712	0.0160703	3.91603e-07	2	12969263	GCST90199793	8279	1-linoleoyl-GPE (18:2) levels	0.00326325	25.7354
rs141487100	T	A	0.321999	0.012363	0.0698848	4.07417e-06	12	48633523	GCST90199793	8279	1-linoleoyl-GPE (18:2) levels	0.00253198	21.2297
rs146516493	G	A	-0.373876	0.00991605	0.0776928	1.49254e-06	6	166258629	GCST90199793	8279	1-linoleoyl-GPE (18:2) levels	0.00274471	23.1576
rs148603336	A	G	0.2948	0.015324	0.0623444	2.26111e-06	11	97459564	GCST90199793	8279	1-linoleoyl-GPE (18:2) levels	0.00262271	22.3594
rs1650825	G	A	-0.165117	0.0505319	0.0351258	2.59209e-06	11	129873498	GCST90199793	8279	1-linoleoyl-GPE (18:2) levels	0.00261613	22.0969
rs184648706	C	T	0.242323	0.022155	0.052101	3.30305e-06	8	42734644	GCST90199793	8279	1-linoleoyl-GPE (18:2) levels	0.00254426	21.632
rs494342	A	T	0.0821689	0.711729	0.0171294	1.61095e-06	13	55994104	GCST90199793	8279	1-linoleoyl-GPE (18:2) levels	0.00277052	23.0107
rs62202204	A	G	-0.104563	0.14244	0.0226295	3.8254e-06	20	20769638	GCST90199793	8279	1-linoleoyl-GPE (18:2) levels	0.00267105	21.3504
rs73069021	A	G	0.132622	0.164627	0.0206069	1.22829e-10	12	21247021	GCST90199793	8279	1-linoleoyl-GPE (18:2) levels	0.00483774	41.4196
rs77110644	C	T	0.450339	0.00722	0.0912388	7.98124e-07	12	107760101	GCST90199793	8279	1-linoleoyl-GPE (18:2) levels	0.00290736	24.3624
rs77692382	T	C	0.128077	0.249177	0.0178513	7.25006e-13	1	39941043	GCST90199793	8279	1-linoleoyl-GPE (18:2) levels	0.00613787	51.4757
rs794410	G	A	-0.0757448	0.414163	0.0158671	1.80875e-06	11	91729003	GCST90199793	8279	1-linoleoyl-GPE (18:2) levels	0.00278409	22.7882
rs9358341	C	A	-0.0979851	0.21942	0.0189389	2.29438e-07	6	20525257	GCST90199793	8279	1-linoleoyl-GPE (18:2) levels	0.00328885	26.7677
rs117555927	G	C	0.234693	0.0311253	0.0437777	8.27554e-08	8	132412834	GCST90199794	8283	1-oleoyl-GPE (18:1) levels	0.00332209	28.7405
rs12292477	T	C	0.121836	0.10648	0.0248574	9.51619e-07	11	122716527	GCST90199794	8283	1-oleoyl-GPE (18:1) levels	0.00282458	24.0237
rs139516793	G	T	0.323417	0.0126651	0.0690889	2.85249e-06	2	7551475	GCST90199794	8283	1-oleoyl-GPE (18:1) levels	0.00261595	21.9134
rs146516493	G	A	-0.381381	0.00991122	0.077518	8.65867e-07	6	166258629	GCST90199794	8283	1-oleoyl-GPE (18:1) levels	0.00285463	24.2054
rs1492701	G	C	0.119866	0.2525	0.0177373	1.40049e-11	1	39956146	GCST90199794	8283	1-oleoyl-GPE (18:1) levels	0.00542369	45.6685
rs2197595	A	G	-0.0708324	0.514079	0.0152896	3.60916e-06	2	113356870	GCST90199794	8283	1-oleoyl-GPE (18:1) levels	0.00250663	21.4621
rs35853021	T	G	0.0954371	0.349571	0.0161066	3.11648e-09	15	58388444	GCST90199794	8283	1-oleoyl-GPE (18:1) levels	0.0041419	35.1097
rs473224	G	T	-0.113995	0.855405	0.0221533	2.66445e-07	15	58445142	GCST90199794	8283	1-oleoyl-GPE (18:1) levels	0.0032146	26.4786
rs62244644	T	C	-0.0999133	0.154661	0.0213424	2.84861e-06	3	72602751	GCST90199794	8283	1-oleoyl-GPE (18:1) levels	0.00261029	21.9159
rs6574093	T	G	-0.0741244	0.365699	0.0161028	4.16047e-06	14	72728122	GCST90199794	8283	1-oleoyl-GPE (18:1) levels	0.00254901	21.1894
rs72830608	T	G	-0.0866184	0.218777	0.0188802	4.47948e-06	6	20518889	GCST90199794	8283	1-oleoyl-GPE (18:1) levels	0.00256464	21.0478
rs73069021	A	G	0.112145	0.164426	0.0205776	5.04085e-08	12	21247021	GCST90199794	8283	1-oleoyl-GPE (18:1) levels	0.00345577	29.701
rs7654103	T	C	0.0923075	0.179506	0.0200251	4.03467e-06	4	25946802	GCST90199794	8283	1-oleoyl-GPE (18:1) levels	0.00250991	21.2483
rs77200981	C	T	-0.334435	0.0127832	0.0677771	8.04238e-07	11	84157652	GCST90199794	8283	1-oleoyl-GPE (18:1) levels	0.00282297	24.3477
rs9931199	C	T	-0.100705	0.147734	0.0220382	4.88727e-06	16	60343318	GCST90199794	8283	1-oleoyl-GPE (18:1) levels	0.0025538	20.8809
rs10820752	C	G	-0.0892208	0.275862	0.0172421	2.28426e-07	9	104985855	GCST90199795	8247	2-hydroxypalmitate levels	0.00318035	26.7764
rs11076100	T	A	0.0730335	0.615858	0.015595	2.82503e-06	16	55476499	GCST90199795	8247	2-hydroxypalmitate levels	0.00252375	21.9318
rs115427778	C	G	-0.426484	0.00719424	0.0900019	2.1519e-06	1	84397271	GCST90199795	8247	2-hydroxypalmitate levels	0.00259827	22.4544
rs117853183	T	C	0.202933	0.0300948	0.0440672	4.12297e-06	14	81269046	GCST90199795	8247	2-hydroxypalmitate levels	0.00240412	21.2068
rs138770040	T	C	-0.271062	0.0185502	0.0559676	1.27771e-06	3	132784412	GCST90199795	8247	2-hydroxypalmitate levels	0.00267537	23.4565
rs142692985	C	G	0.420287	0.00880282	0.0796375	1.30959e-07	22	33720884	GCST90199795	8247	2-hydroxypalmitate levels	0.0030825	27.852
rs148860440	A	G	0.357263	0.0102264	0.0756628	2.33796e-06	1	43702825	GCST90199795	8247	2-hydroxypalmitate levels	0.00258383	22.2952
rs4236287	C	G	-0.0817149	0.251171	0.0174871	2.9704e-06	7	16353839	GCST90199795	8247	2-hydroxypalmitate levels	0.0025118	21.8357
rs45599238	A	G	-0.31375	0.0122576	0.0686266	4.83473e-06	2	31372009	GCST90199795	8247	2-hydroxypalmitate levels	0.00238367	20.9017
rs59771628	C	A	0.0735226	0.465805	0.0152036	1.32576e-06	3	100500242	GCST90199795	8247	2-hydroxypalmitate levels	0.00269014	23.3856
rs62414610	A	G	-0.196981	0.0332079	0.0423764	3.34579e-06	6	42592188	GCST90199795	8247	2-hydroxypalmitate levels	0.00249146	21.6073
rs72743374	T	C	0.117508	0.109142	0.0241917	1.18967e-06	15	73820768	GCST90199795	8247	2-hydroxypalmitate levels	0.00268513	23.594
rs11588956	G	C	0.0820104	0.387633	0.0162376	4.40312e-07	1	44631088	GCST90199796	7540	Docosapentaenoate (n6 DPA; 22:5n6) levels	0.00319301	25.509
rs145231675	T	C	-0.273452	0.0192464	0.0577751	2.21182e-06	5	26003977	GCST90199796	7540	Docosapentaenoate (n6 DPA; 22:5n6) levels	0.00282294	22.4017
rs182193976	A	G	-0.332326	0.0122487	0.0717636	3.64167e-06	11	82728820	GCST90199796	7540	Docosapentaenoate (n6 DPA; 22:5n6) levels	0.00267237	21.4447
rs6884129	C	G	-0.129407	0.0926222	0.0274574	2.44071e-06	5	159951575	GCST90199796	7540	Docosapentaenoate (n6 DPA; 22:5n6) levels	0.00281481	22.2125
rs7822784	A	G	-0.0808679	0.326335	0.01727	2.83294e-06	8	15046534	GCST90199796	7540	Docosapentaenoate (n6 DPA; 22:5n6) levels	0.00287535	21.9264
rs7977311	T	C	-0.113863	0.114672	0.0248833	4.74198e-06	12	95093450	GCST90199796	7540	Docosapentaenoate (n6 DPA; 22:5n6) levels	0.00263243	20.9387
rs141569914	C	A	-0.115242	0.0930294	0.0252109	4.85135e-06	3	6888841	GCST90199797	7731	Gulonate levels	0.00224112	20.8951
rs187882577	A	G	-0.252287	0.0249544	0.0465151	5.83528e-08	4	99224398	GCST90199797	7731	Gulonate levels	0.00309736	29.4172
rs2189569	T	C	0.0798844	0.255536	0.0168616	2.16211e-06	7	19752625	GCST90199797	7731	Gulonate levels	0.00242801	22.4454
rs2776037	C	T	0.0870092	0.578766	0.0148034	4.16113e-09	21	14945612	GCST90199797	7731	Gulonate levels	0.00369136	34.5468
rs34366619	T	C	0.389442	0.00739683	0.0846166	4.17589e-06	6	117662961	GCST90199797	7731	Gulonate levels	0.00222709	21.1824
rs3879823	C	T	0.167575	0.048621	0.0337562	6.89623e-07	8	144924391	GCST90199797	7731	Gulonate levels	0.00259792	24.644
rs3944510	A	C	-0.0707971	0.606609	0.0150933	2.72355e-06	1	115374736	GCST90199797	7731	Gulonate levels	0.00239218	22.002
rs77518118	T	A	0.322444	0.0118274	0.0674824	1.76872e-06	4	11006179	GCST90199797	7731	Gulonate levels	0.0024303	22.8311
rs79318581	A	G	0.174927	0.0391061	0.0381998	4.66628e-06	11	125397285	GCST90199797	7731	Gulonate levels	0.00229966	20.9697
rs10739211	C	A	0.0901446	0.288612	0.0179931	5.44468e-07	9	105712398	GCST90199798	7465	Isobutyrylglycine levels	0.0033368	25.0996
rs117599469	T	C	0.496584	0.00584442	0.106851	3.36053e-06	6	76033684	GCST90199798	7465	Isobutyrylglycine levels	0.00286557	21.5987
rs1203576	T	A	-0.0781516	0.58065	0.0170196	4.39313e-06	7	40808233	GCST90199798	7465	Isobutyrylglycine levels	0.00297438	21.0852
rs1440581	C	T	0.0940744	0.530252	0.0162061	6.44152e-09	4	88305270	GCST90199798	7465	Isobutyrylglycine levels	0.0044088	33.6966
rs2085270	C	A	-0.0804503	0.602562	0.0166328	1.31923e-06	15	92516396	GCST90199798	7465	Isobutyrylglycine levels	0.00309996	23.3951
rs2469541	T	C	0.0822687	0.377088	0.0168113	9.89885e-07	15	76269777	GCST90199798	7465	Isobutyrylglycine levels	0.00317957	23.9479
rs4734360	G	C	-0.089814	0.726067	0.0184432	1.11736e-06	8	97362638	GCST90199798	7465	Isobutyrylglycine levels	0.00320877	23.7146
rs57730736	T	C	-0.0779171	0.421948	0.0169554	4.31886e-06	19	7756272	GCST90199798	7465	Isobutyrylglycine levels	0.00296157	21.1178
rs60506432	A	G	0.100068	0.214188	0.0198493	4.62201e-07	8	17736608	GCST90199798	7465	Isobutyrylglycine levels	0.00337081	25.4156
rs61842485	A	T	0.232684	0.0260564	0.0508366	4.71468e-06	10	9219654	GCST90199798	7465	Isobutyrylglycine levels	0.00274797	20.9498
rs6443905	A	T	0.20174	0.0391481	0.0421802	1.7286e-06	3	183832811	GCST90199798	7465	Isobutyrylglycine levels	0.00306183	22.8753
rs76633163	G	A	-0.228997	0.0268542	0.0500724	4.80073e-06	15	60829591	GCST90199798	7465	Isobutyrylglycine levels	0.00274081	20.9152
rs111871910	G	A	-0.462006	0.00557052	0.100674	4.45067e-06	10	75496918	GCST90199799	8238	Glutarylcarnitine (c5-dc) levels	0.0023648	21.0601
rs111909590	T	C	0.205586	0.0387345	0.0386996	1.08215e-07	6	160124014	GCST90199799	8238	Glutarylcarnitine (c5-dc) levels	0.00314745	28.2211
rs114965806	T	C	-0.210247	0.0314817	0.0431141	1.07979e-06	5	36406285	GCST90199799	8238	Glutarylcarnitine (c5-dc) levels	0.0026956	23.7805
rs12431901	T	G	0.0907431	0.309956	0.0163776	3.01299e-08	14	100296166	GCST90199799	8238	Glutarylcarnitine (c5-dc) levels	0.00352236	30.6992
rs17050680	G	A	0.0865557	0.291038	0.0165221	1.61654e-07	4	139025494	GCST90199799	8238	Glutarylcarnitine (c5-dc) levels	0.00309168	27.4448
rs2062541	A	G	0.116396	0.611229	0.015752	1.47625e-13	16	16033378	GCST90199799	8238	Glutarylcarnitine (c5-dc) levels	0.00643878	54.6015
rs2405528	A	G	0.113989	0.19966	0.0187933	1.31599e-09	5	132458606	GCST90199799	8238	Glutarylcarnitine (c5-dc) levels	0.00415261	36.7892
rs34435653	A	G	0.226557	0.0247904	0.0486563	3.21984e-06	9	2208780	GCST90199799	8238	Glutarylcarnitine (c5-dc) levels	0.0024818	21.6809
rs72740425	G	T	0.240521	0.0266042	0.0472271	3.52705e-07	15	50576342	GCST90199799	8238	Glutarylcarnitine (c5-dc) levels	0.00299623	25.9372
rs74403937	A	G	0.188055	0.0385973	0.0389913	1.41411e-06	16	21589880	GCST90199799	8238	Glutarylcarnitine (c5-dc) levels	0.00262459	23.2613
rs74717771	C	T	-0.0983186	0.409674	0.0151683	9.06153e-11	5	36241853	GCST90199799	8238	Glutarylcarnitine (c5-dc) levels	0.00467554	42.0143
rs76225981	A	G	0.140096	0.0810827	0.0277184	4.321e-07	4	76945904	GCST90199799	8238	Glutarylcarnitine (c5-dc) levels	0.00292473	25.5455
rs76908475	T	C	0.118136	0.105065	0.024769	1.84685e-06	21	32444438	GCST90199799	8238	Glutarylcarnitine (c5-dc) levels	0.00262448	22.7482
rs78185702	T	C	0.205695	0.086938	0.0266881	1.28443e-14	15	76317894	GCST90199799	8238	Glutarylcarnitine (c5-dc) levels	0.00671719	59.4035
rs8012	G	A	-0.308657	0.548997	0.014854	6.64715e-96	19	12899706	GCST90199799	8238	Glutarylcarnitine (c5-dc) levels	0.0471771	431.783
rs8056893	A	C	-0.243374	0.726541	0.0167221	5.5055e-48	16	68270489	GCST90199799	8238	Glutarylcarnitine (c5-dc) levels	0.0235359	211.82
rs9622534	C	T	0.114095	0.148894	0.0214722	1.07478e-07	22	37017566	GCST90199799	8238	Glutarylcarnitine (c5-dc) levels	0.00329932	28.2345
rs10456189	T	C	0.0993201	0.152491	0.0211935	2.78139e-06	6	56407183	GCST90199800	8097	Carnitine C5:1 levels	0.00254972	21.9619
rs111513152	G	A	-0.175454	0.0486847	0.0357191	9.01358e-07	9	91650287	GCST90199800	8097	Carnitine C5:1 levels	0.0028515	24.1282
rs1171613	A	C	0.0957186	0.220373	0.0187891	3.49883e-07	10	59711516	GCST90199800	8097	Carnitine C5:1 levels	0.00314824	25.9526
rs12618204	T	C	0.187163	0.0411743	0.0387363	1.35361e-06	2	154132049	GCST90199800	8097	Carnitine C5:1 levels	0.0027659	23.3455
rs138090466	T	C	0.332664	0.0119701	0.0712261	3.00412e-06	7	136260885	GCST90199800	8097	Carnitine C5:1 levels	0.00261764	21.8139
rs138859829	A	G	-0.535612	0.004606	0.113871	2.55525e-06	1	206478857	GCST90199800	8097	Carnitine C5:1 levels	0.00263057	22.1245
rs3785864	T	C	0.0887391	0.727738	0.017949	7.65531e-07	17	61227251	GCST90199800	8097	Carnitine C5:1 levels	0.00312049	24.4427
rs4705857	T	C	0.0864866	0.313665	0.0165087	1.61594e-07	5	132401338	GCST90199800	8097	Carnitine C5:1 levels	0.00322055	27.4455
rs4973352	T	C	-0.265023	0.0194193	0.0556604	1.92225e-06	2	230943518	GCST90199800	8097	Carnitine C5:1 levels	0.00267494	22.6712
rs745581	T	C	0.0711432	0.478174	0.0154997	4.43292e-06	2	2729334	GCST90199800	8097	Carnitine C5:1 levels	0.00252586	21.0678
rs7678928	T	C	-0.12351	0.460619	0.01553	1.82011e-15	4	88301675	GCST90199800	8097	Carnitine C5:1 levels	0.00758004	63.2501
rs76987122	C	G	0.274004	0.0210806	0.0531285	2.50425e-07	12	95880091	GCST90199800	8097	Carnitine C5:1 levels	0.00309866	26.5986
rs112354254	A	C	-0.0797304	0.624934	0.0167492	1.93346e-06	5	32003783	GCST90199801	7682	Hydroquinone sulfate levels	0.00298002	22.66
rs114296583	A	C	0.234344	0.0280313	0.0488071	1.57532e-06	3	131589440	GCST90199801	7682	Hydroquinone sulfate levels	0.00299249	23.0538
rs12290224	G	C	0.326164	0.0153236	0.065594	6.61048e-07	11	32189457	GCST90199801	7682	Hydroquinone sulfate levels	0.00321038	24.7254
rs148013175	T	C	-0.313762	0.0137681	0.0686496	4.86595e-06	14	45371122	GCST90199801	7682	Hydroquinone sulfate levels	0.00267352	20.8893
rs161201	C	A	0.100637	0.753738	0.0192323	1.67039e-07	3	21490268	GCST90199801	7682	Hydroquinone sulfate levels	0.00375979	27.3812
rs2171691	T	C	-0.0768843	0.358452	0.0165322	3.31003e-06	1	164720091	GCST90199801	7682	Hydroquinone sulfate levels	0.00271873	21.6279
rs1107329	G	C	-0.0840019	0.275903	0.0170005	7.76662e-07	9	129155435	GCST90199802	8232	Beta-hydroxyisovaleroylcarnitine levels	0.00281943	24.4149
rs13289681	A	G	-0.139984	0.0737242	0.0290325	1.42377e-06	9	91657259	GCST90199802	8232	Beta-hydroxyisovaleroylcarnitine levels	0.00267631	23.2481
rs149575342	C	A	-0.370042	0.00988528	0.0765794	1.35073e-06	7	85572605	GCST90199802	8232	Beta-hydroxyisovaleroylcarnitine levels	0.00268044	23.3495
rs150177352	G	C	-0.32305	0.011713	0.0705516	4.67389e-06	5	78530710	GCST90199802	8232	Beta-hydroxyisovaleroylcarnitine levels	0.00241613	20.9665
rs186858269	A	G	0.311998	0.012436	0.0681782	4.73457e-06	2	36092514	GCST90199802	8232	Beta-hydroxyisovaleroylcarnitine levels	0.002391	20.9417
rs2501320	A	G	-0.0824828	0.33305	0.0167586	8.57475e-07	1	159890469	GCST90199802	8232	Beta-hydroxyisovaleroylcarnitine levels	0.00302245	24.2243
rs28412395	C	T	-0.156524	0.0540156	0.0337777	3.58754e-06	15	93334733	GCST90199802	8232	Beta-hydroxyisovaleroylcarnitine levels	0.00250377	21.4734
rs635620	G	A	0.132252	0.293437	0.0165809	1.5097e-15	5	132384571	GCST90199802	8232	Beta-hydroxyisovaleroylcarnitine levels	0.00725271	63.6192
rs6443851	G	A	-0.256558	0.675591	0.016141	6.89111e-57	3	183101261	GCST90199802	8232	Beta-hydroxyisovaleroylcarnitine levels	0.0288521	252.645
rs73147992	T	C	-0.508451	0.00474222	0.110492	4.19044e-06	2	5145319	GCST90199802	8232	Beta-hydroxyisovaleroylcarnitine levels	0.00244031	21.1756
rs10497721	A	C	-0.12226	0.0953596	0.0262976	3.33393e-06	2	192049636	GCST90199803	8242	Catechol sulfate levels	0.00257893	21.6141
rs116799198	A	G	0.183583	0.038832	0.0401018	4.6959e-06	7	100664144	GCST90199803	8242	Catechol sulfate levels	0.00251585	20.9574
rs117950985	T	C	0.21459	0.0305064	0.0451693	2.02609e-06	11	624151	GCST90199803	8242	Catechol sulfate levels	0.00272386	22.57
rs118087581	G	A	0.288371	0.0160899	0.0613068	2.55439e-06	6	147982071	GCST90199803	8242	Catechol sulfate levels	0.00263295	22.1251
rs11953541	C	T	-0.0815522	0.319116	0.0167419	1.10946e-06	5	15675807	GCST90199803	8242	Catechol sulfate levels	0.00289017	23.728
rs1366298	A	T	-0.209292	0.0300903	0.0455595	4.35224e-06	5	35103600	GCST90199803	8242	Catechol sulfate levels	0.00255678	21.1032
rs143550070	G	T	-0.366159	0.014074	0.0663833	3.47142e-08	21	16457169	GCST90199803	8242	Catechol sulfate levels	0.00372076	30.4244
rs148888663	C	T	0.213982	0.0315205	0.0447578	1.74525e-06	4	36493809	GCST90199803	8242	Catechol sulfate levels	0.00279555	22.8569
rs188329253	G	T	0.141741	0.0695204	0.0309589	4.68612e-06	12	21758113	GCST90199803	8242	Catechol sulfate levels	0.0025992	20.9614
rs56070039	T	C	-0.271819	0.0188897	0.0561137	1.27204e-06	4	37539231	GCST90199803	8242	Catechol sulfate levels	0.00273862	23.4651
rs6426007	T	C	-0.0766631	0.659276	0.0163376	2.6997e-06	1	37071692	GCST90199803	8242	Catechol sulfate levels	0.00264042	22.0189
rs72770519	A	G	-0.100255	0.161639	0.0212106	2.28267e-06	16	22787037	GCST90199803	8242	Catechol sulfate levels	0.00272408	22.3412
rs7635119	T	C	0.0942839	0.199014	0.0193809	1.14587e-06	3	31975115	GCST90199803	8242	Catechol sulfate levels	0.00283409	23.6661
rs13057638	T	C	-0.130925	0.101145	0.0262878	6.3437e-07	22	46266293	GCST90199804	8236	7-alpha-hydroxy-3-oxo-4-cholestenoate (7-hoca) levels	0.0031168	24.8049
rs13093968	A	G	-0.0768298	0.383923	0.0159825	1.5311e-06	3	42841973	GCST90199804	8236	7-alpha-hydroxy-3-oxo-4-cholestenoate (7-hoca) levels	0.00279234	23.1084
rs142296498	T	G	0.284909	0.0154137	0.0623692	4.92145e-06	5	104106873	GCST90199804	8236	7-alpha-hydroxy-3-oxo-4-cholestenoate (7-hoca) levels	0.00246379	20.8676
rs2689427	T	C	-0.127797	0.910165	0.0267992	1.85421e-06	7	16920515	GCST90199804	8236	7-alpha-hydroxy-3-oxo-4-cholestenoate (7-hoca) levels	0.00267077	22.7404
rs41272687	T	C	-0.321406	0.0217576	0.0520967	6.8549e-10	2	218814154	GCST90199804	8236	7-alpha-hydroxy-3-oxo-4-cholestenoate (7-hoca) levels	0.00439739	38.0616
rs62117658	A	G	0.174001	0.0542265	0.0341204	3.40348e-07	19	58503930	GCST90199804	8236	7-alpha-hydroxy-3-oxo-4-cholestenoate (7-hoca) levels	0.0031055	26.0061
rs67165780	A	T	-0.253837	0.0197609	0.0551071	4.10005e-06	7	146358376	GCST90199804	8236	7-alpha-hydroxy-3-oxo-4-cholestenoate (7-hoca) levels	0.0024962	21.2175
rs6893926	G	A	0.0903361	0.190945	0.0196966	4.50984e-06	5	135223917	GCST90199804	8236	7-alpha-hydroxy-3-oxo-4-cholestenoate (7-hoca) levels	0.00252138	21.0349
rs71439915	G	A	0.24442	0.0233012	0.0507546	1.46667e-06	13	61840545	GCST90199804	8236	7-alpha-hydroxy-3-oxo-4-cholestenoate (7-hoca) levels	0.00271921	23.1912
rs78022833	C	G	0.223933	0.0265249	0.0475328	2.46352e-06	3	185781799	GCST90199804	8236	7-alpha-hydroxy-3-oxo-4-cholestenoate (7-hoca) levels	0.00258967	22.1947
rs815476	A	G	-0.119444	0.108701	0.0247163	1.34753e-06	3	55666055	GCST90199804	8236	7-alpha-hydroxy-3-oxo-4-cholestenoate (7-hoca) levels	0.00276449	23.354
rs10918448	C	T	-0.0847538	0.238474	0.0182885	3.58181e-06	1	166396233	GCST90199805	8223	Octadecanedioate levels	0.002609	21.4764
rs11045806	A	G	-0.106417	0.186831	0.0194251	4.29359e-08	12	21161802	GCST90199805	8223	Octadecanedioate levels	0.00344098	30.012
rs116948115	T	G	-0.196688	0.0320341	0.0430187	4.82747e-06	7	46198219	GCST90199805	8223	Octadecanedioate levels	0.00239916	20.9046
rs147509526	T	C	0.334654	0.0132382	0.0671054	6.13258e-07	19	15665520	GCST90199805	8223	Octadecanedioate levels	0.00292593	24.8701
rs148472152	A	G	0.358226	0.00998644	0.077424	3.71349e-06	16	57717109	GCST90199805	8223	Octadecanedioate levels	0.00253744	21.4074
rs16855032	G	C	-0.150279	0.056794	0.0328501	4.76934e-06	2	141320499	GCST90199805	8223	Octadecanedioate levels	0.00241956	20.9278
rs183570385	C	T	0.278399	0.0162924	0.0602357	3.80374e-06	14	81968633	GCST90199805	8223	Octadecanedioate levels	0.00248437	21.3613
rs315698	A	G	-0.104887	0.850739	0.0223799	2.77697e-06	9	111957098	GCST90199805	8223	Octadecanedioate levels	0.00279393	21.9648
rs4149056	C	T	0.220966	0.15555	0.0207748	2.02098e-26	12	21178615	GCST90199805	8223	Octadecanedioate levels	0.012827	113.13
rs55744319	A	G	-0.161683	0.29695	0.0165605	1.62083e-22	19	15871011	GCST90199805	8223	Octadecanedioate levels	0.0109151	95.3195
rs56260745	T	G	-0.215647	0.0308189	0.0447364	1.43273e-06	9	2194705	GCST90199805	8223	Octadecanedioate levels	0.00277804	23.2362
rs751317	T	C	-0.0866324	0.228586	0.0181876	1.90482e-06	2	236686459	GCST90199805	8223	Octadecanedioate levels	0.00264684	22.6887
rs75337602	A	C	0.179555	0.0453154	0.0365819	9.18746e-07	8	64371609	GCST90199805	8223	Octadecanedioate levels	0.00278953	24.0914
rs76447629	A	G	0.11327	0.115666	0.0239326	2.2136e-06	17	54923736	GCST90199805	8223	Octadecanedioate levels	0.00262471	22.4001
rs79018858	A	G	0.162862	0.0477178	0.0352629	3.86493e-06	11	74095781	GCST90199805	8223	Octadecanedioate levels	0.00241055	21.3306
rs12406866	T	G	0.155643	0.792138	0.0185571	4.97561e-17	1	46916299	GCST90199806	8268	Tetradecanedioate (C14-DC) levels	0.00797747	70.3459
rs146273038	T	C	-0.293642	0.0147041	0.0624263	2.55327e-06	4	107850179	GCST90199806	8268	Tetradecanedioate (C14-DC) levels	0.00249845	22.1259
rs192475369	T	A	0.275362	0.0166524	0.0579333	2.00343e-06	9	33552509	GCST90199806	8268	Tetradecanedioate (C14-DC) levels	0.00248326	22.5918
rs4149056	C	T	0.506324	0.155005	0.0197989	3.01962e-144	12	21178615	GCST90199806	8268	Tetradecanedioate (C14-DC) levels	0.0671563	653.996
rs4762697	T	A	0.176615	0.713967	0.0166062	2.0364e-26	12	21162039	GCST90199806	8268	Tetradecanedioate (C14-DC) levels	0.0127403	113.114
rs59407853	T	A	0.131334	0.0729013	0.0285152	4.10979e-06	7	52892286	GCST90199806	8268	Tetradecanedioate (C14-DC) levels	0.00233155	21.213
rs9459497	C	T	0.0751527	0.542291	0.0153832	1.03241e-06	6	165725498	GCST90199806	8268	Tetradecanedioate (C14-DC) levels	0.00280376	23.8669
rs11045806	A	G	-0.228334	0.18652	0.0188888	1.21721e-33	12	21161802	GCST90199807	8260	Hexadecanedioate (C16-DC) levels	0.0158213	146.128
rs113204178	G	A	0.472819	0.00570527	0.0991819	1.86815e-06	9	90916567	GCST90199807	8260	Hexadecanedioate (C16-DC) levels	0.00253636	22.7261
rs12406866	T	G	0.107603	0.792401	0.018556	6.67727e-09	1	46916299	GCST90199807	8260	Hexadecanedioate (C16-DC) levels	0.00380933	33.6264
rs1357103	T	C	-0.0848339	0.742216	0.0170345	6.35397e-07	3	117120442	GCST90199807	8260	Hexadecanedioate (C16-DC) levels	0.00275394	24.8016
rs147509526	T	C	0.320819	0.0134216	0.0651895	8.59564e-07	19	15665520	GCST90199807	8260	Hexadecanedioate (C16-DC) levels	0.00272575	24.2195
rs4149056	C	T	0.515822	0.154974	0.0197078	5.32828e-151	12	21178615	GCST90199807	8260	Hexadecanedioate (C16-DC) levels	0.0696881	685.052
rs79400241	G	C	-0.0967905	0.29589	0.0162165	2.39257e-09	19	15873592	GCST90199807	8260	Hexadecanedioate (C16-DC) levels	0.00390361	35.6247
rs9459497	C	T	0.0711684	0.542276	0.0153479	3.5348e-06	6	165725498	GCST90199807	8260	Hexadecanedioate (C16-DC) levels	0.00251437	21.5019
rs117622611	T	C	-0.293755	0.0165448	0.0610517	1.49744e-06	14	91080394	GCST90199808	8231	Glycerophosphoethanolamine levels	0.00280813	23.1513
rs12600101	T	C	0.0863903	0.2885	0.0178885	1.36957e-06	16	54722478	GCST90199808	8231	Glycerophosphoethanolamine levels	0.00306394	23.3229
rs140590033	T	A	-0.323142	0.0121966	0.0706834	4.8382e-06	15	56474848	GCST90199808	8231	Glycerophosphoethanolamine levels	0.00251609	20.9003
rs140934740	C	T	0.39951	0.0082589	0.0854685	2.9488e-06	15	27185258	GCST90199808	8231	Glycerophosphoethanolamine levels	0.0026146	21.8496
rs184683745	A	G	-0.234576	0.0257389	0.0490859	1.76268e-06	20	4319890	GCST90199808	8231	Glycerophosphoethanolamine levels	0.0027597	22.8378
rs2540682	A	T	0.100886	0.181232	0.0197841	3.40833e-07	7	36237361	GCST90199808	8231	Glycerophosphoethanolamine levels	0.00302056	26.0033
rs3745347	C	A	-0.0898307	0.276951	0.0180103	6.10911e-07	19	17026979	GCST90199808	8231	Glycerophosphoethanolamine levels	0.00323184	24.8776
rs4715365	T	C	0.168001	0.0520274	0.0351876	1.80203e-06	6	52926962	GCST90199808	8231	Glycerophosphoethanolamine levels	0.00278408	22.7953
rs62259677	A	G	0.106767	0.160922	0.0211242	4.32086e-07	3	51632656	GCST90199808	8231	Glycerophosphoethanolamine levels	0.00307838	25.5454
rs747259	G	A	0.0737307	0.489468	0.0160367	4.27326e-06	10	96207513	GCST90199808	8231	Glycerophosphoethanolamine levels	0.0027169	21.1381
rs77692382	T	C	0.100746	0.249448	0.0178567	1.68169e-08	1	39941043	GCST90199808	8231	Glycerophosphoethanolamine levels	0.00380055	31.8312
rs80115825	G	C	-0.20628	0.0357415	0.0423454	1.10835e-06	5	74897341	GCST90199808	8231	Glycerophosphoethanolamine levels	0.00293299	23.7302
rs8138467	A	G	-0.28206	0.0541428	0.0337281	6.12688e-17	22	24061633	GCST90199808	8231	Glycerophosphoethanolamine levels	0.00814853	69.9358
rs112704217	C	T	-0.231122	0.0255524	0.0488538	2.23533e-06	1	87337806	GCST90199809	8124	Taurolithocholate 3-sulfate levels	0.00266013	22.3813
rs113362111	A	G	-0.204472	0.0358655	0.0414179	7.94144e-07	4	113496686	GCST90199809	8124	Taurolithocholate 3-sulfate levels	0.00289143	24.372
rs141417885	A	G	-0.350462	0.0110905	0.0738261	2.06328e-06	3	10997958	GCST90199809	8124	Taurolithocholate 3-sulfate levels	0.00269414	22.5352
rs149763296	T	A	0.334435	0.0117749	0.0725278	4.00484e-06	9	7963182	GCST90199809	8124	Taurolithocholate 3-sulfate levels	0.00260295	21.2625
rs17767256	G	T	0.0795314	0.331336	0.0165526	1.54927e-06	17	30254025	GCST90199809	8124	Taurolithocholate 3-sulfate levels	0.00280275	23.0858
rs34082824	C	T	-0.0731902	0.475413	0.0157604	3.41835e-06	5	136112057	GCST90199809	8124	Taurolithocholate 3-sulfate levels	0.00267193	21.5661
rs35603308	A	G	-0.110314	0.188266	0.0205329	7.7638e-08	21	22679042	GCST90199809	8124	Taurolithocholate 3-sulfate levels	0.00371943	28.8643
rs57743625	A	G	0.144566	0.165412	0.0207299	3.08547e-12	12	21214699	GCST90199809	8124	Taurolithocholate 3-sulfate levels	0.00577034	48.6338
rs73517610	T	C	0.294836	0.0146624	0.0641678	4.33239e-06	11	42706974	GCST90199809	8124	Taurolithocholate 3-sulfate levels	0.00251178	21.1119
rs74569437	A	T	-0.349909	0.0101915	0.0763006	4.51981e-06	1	82890435	GCST90199809	8124	Taurolithocholate 3-sulfate levels	0.00247019	21.0307
rs10845471	T	C	0.0866056	0.266556	0.0173291	5.80229e-07	12	12080073	GCST90199810	8246	1-palmitoyl-GPI (16:0) levels	0.00293277	24.977
rs117975314	C	T	-0.325814	0.0145684	0.0627497	2.07744e-07	16	46549042	GCST90199810	8246	1-palmitoyl-GPI (16:0) levels	0.00304795	26.9598
rs145192816	A	G	-0.527813	0.00445502	0.11361	3.38698e-06	19	5531366	GCST90199810	8246	1-palmitoyl-GPI (16:0) levels	0.00247116	21.5838
rs147163022	T	C	-0.318778	0.0128096	0.0669001	1.88866e-06	2	44919375	GCST90199810	8246	1-palmitoyl-GPI (16:0) levels	0.00257006	22.7051
rs36631	A	G	-0.0723668	0.435813	0.0153372	2.37739e-06	19	54187532	GCST90199810	8246	1-palmitoyl-GPI (16:0) levels	0.00257532	22.2631
rs4267127	A	G	0.277785	0.982174	0.0565755	9.10801e-07	12	45568634	GCST90199810	8246	1-palmitoyl-GPI (16:0) levels	0.00270203	24.108
rs624700	C	G	-0.0751239	0.405398	0.0156967	1.70169e-06	1	62435141	GCST90199810	8246	1-palmitoyl-GPI (16:0) levels	0.00272078	22.9055
rs6477187	G	T	0.0718228	0.526513	0.0153318	2.80577e-06	9	7341123	GCST90199810	8246	1-palmitoyl-GPI (16:0) levels	0.00257201	21.9451
rs7610125	T	C	-0.0749534	0.436531	0.0154799	1.2854e-06	3	152913328	GCST90199810	8246	1-palmitoyl-GPI (16:0) levels	0.00276374	23.4448
rs118061751	G	C	-0.170252	0.0474958	0.0372473	4.85772e-06	14	104714057	GCST90199811	8165	Glycolithocholate sulfate levels	0.00262263	20.8927
rs185979634	C	T	-0.171801	0.0540806	0.0339825	4.29093e-07	10	99643566	GCST90199811	8165	Glycolithocholate sulfate levels	0.00301979	25.5588
rs4149056	C	T	0.222427	0.155798	0.0210234	3.69119e-26	12	21178615	GCST90199811	8165	Glycolithocholate sulfate levels	0.0130141	111.936
rs77090254	A	G	-0.403211	0.0084142	0.0849202	2.05325e-06	19	15003754	GCST90199811	8165	Glycolithocholate sulfate levels	0.00271293	22.5446
rs116368733	G	A	0.203748	0.037885	0.0434012	2.67224e-06	3	138075986	GCST90199812	7304	3-(3-hydroxyphenyl)propionate levels	0.00302629	22.0386
rs11766611	A	G	-0.250894	0.0253946	0.0524793	1.7458e-06	7	4790832	GCST90199812	7304	3-(3-hydroxyphenyl)propionate levels	0.00311588	22.8562
rs2301351	T	C	0.0909177	0.245691	0.0193812	2.71839e-06	17	3938142	GCST90199812	7304	3-(3-hydroxyphenyl)propionate levels	0.00306384	22.0057
rs3759117	C	T	-0.0993308	0.803673	0.0215672	4.11186e-06	12	26443415	GCST90199812	7304	3-(3-hydroxyphenyl)propionate levels	0.00311356	21.2119
rs59641559	A	C	0.239197	0.0260445	0.0513487	3.18857e-06	8	14879374	GCST90199812	7304	3-(3-hydroxyphenyl)propionate levels	0.00290266	21.6996
rs6934444	A	C	0.0783993	0.616847	0.0170945	4.51293e-06	6	53845093	GCST90199812	7304	3-(3-hydroxyphenyl)propionate levels	0.00290539	21.0335
rs72913712	G	C	0.183114	0.0454545	0.0394205	3.39849e-06	18	48775316	GCST90199812	7304	3-(3-hydroxyphenyl)propionate levels	0.00290969	21.5774
rs73527994	T	C	-0.0866171	0.266127	0.0187264	3.73894e-06	16	26811073	GCST90199812	7304	3-(3-hydroxyphenyl)propionate levels	0.00293054	21.3943
rs75892186	T	A	0.1025	0.166299	0.0220461	3.32983e-06	15	72680442	GCST90199812	7304	3-(3-hydroxyphenyl)propionate levels	0.00291325	21.6164
rs819005	G	T	0.0819053	0.598043	0.017068	1.59659e-06	7	16799519	GCST90199812	7304	3-(3-hydroxyphenyl)propionate levels	0.00322527	23.0281
rs114508299	A	G	0.316284	0.0102486	0.0688522	4.35514e-06	3	107220458	GCST90199813	8271	Deoxycarnitine levels	0.00202943	21.1018
rs116397816	T	A	-0.21383	0.024772	0.0451188	2.14488e-06	6	43868382	GCST90199813	8271	Deoxycarnitine levels	0.0022092	22.4606
rs1171615	T	C	0.142349	0.77054	0.0168286	2.70294e-17	10	59709332	GCST90199813	8271	Deoxycarnitine levels	0.00716541	71.5505
rs117618079	G	A	0.247729	0.0169471	0.0539861	4.45891e-06	16	9333266	GCST90199813	8271	Deoxycarnitine levels	0.00204482	21.0567
rs146767775	T	G	-0.294414	0.0117476	0.0644108	4.85675e-06	5	151313145	GCST90199813	8271	Deoxycarnitine levels	0.00201263	20.8929
rs150486047	G	C	-0.397058	0.00614879	0.0866599	4.60992e-06	17	29068245	GCST90199813	8271	Deoxycarnitine levels	0.00192685	20.9929
rs17243908	C	A	0.276975	0.039432	0.0357078	8.71619e-15	11	27095194	GCST90199813	8271	Deoxycarnitine levels	0.0058115	60.1665
rs192059833	A	G	-0.355922	0.0084519	0.0762339	3.0295e-06	15	93414262	GCST90199813	8271	Deoxycarnitine levels	0.00212328	21.7978
rs2178775	T	C	0.0647923	0.397143	0.0141758	4.86291e-06	19	15662529	GCST90199813	8271	Deoxycarnitine levels	0.00201019	20.8906
rs2255531	A	G	0.0899565	0.347887	0.0146227	7.65871e-10	12	120977112	GCST90199813	8271	Deoxycarnitine levels	0.00367161	37.8451
rs3961283	A	G	-0.0784994	0.720653	0.0154937	4.05093e-07	16	68283733	GCST90199813	8271	Deoxycarnitine levels	0.00248103	25.6698
rs61950399	A	G	-0.319442	0.0112462	0.0651871	9.56467e-07	13	43109722	GCST90199813	8271	Deoxycarnitine levels	0.00226938	24.0138
rs116860269	C	A	0.340075	0.0231878	0.0657423	2.30537e-07	12	114541409	GCST90199814	5169	Alpha-hydroxycaproate levels	0.00523902	26.7584
rs139698830	T	A	0.378008	0.0142942	0.0824922	4.59788e-06	3	113993966	GCST90199814	5169	Alpha-hydroxycaproate levels	0.00402661	20.9979
rs149925047	T	A	-0.34203	0.0194033	0.0707994	1.3587e-06	10	104541358	GCST90199814	5169	Alpha-hydroxycaproate levels	0.00445168	23.3383
rs77431760	G	A	0.189852	0.0661437	0.0397374	1.77348e-06	14	83613870	GCST90199814	5169	Alpha-hydroxycaproate levels	0.00445276	22.8261
rs78837751	T	C	0.387298	0.0190587	0.0716175	6.37819e-08	9	129499869	GCST90199814	5169	Alpha-hydroxycaproate levels	0.00560863	29.245
rs117445518	G	C	0.210252	0.0296122	0.0427052	8.50795e-07	10	117404546	GCST90199815	8205	1-ribosyl-imidazoleacetate levels	0.00254054	24.2392
rs1346278	C	T	0.178172	0.0374893	0.0376249	2.18524e-06	8	14303723	GCST90199815	8205	1-ribosyl-imidazoleacetate levels	0.00229098	22.4248
rs17598020	G	T	-0.20235	0.0264476	0.0442764	4.87346e-06	15	50491035	GCST90199815	8205	1-ribosyl-imidazoleacetate levels	0.00210854	20.8863
rs17812823	C	T	0.14032	0.070757	0.027933	5.07469e-07	3	20958633	GCST90199815	8205	1-ribosyl-imidazoleacetate levels	0.00258921	25.235
rs2600783	A	G	0.0916905	0.156885	0.0200024	4.562e-06	2	236705648	GCST90199815	8205	1-ribosyl-imidazoleacetate levels	0.00222406	21.0128
rs4656069	G	A	0.069403	0.391706	0.0145934	1.97664e-06	1	88975213	GCST90199815	8205	1-ribosyl-imidazoleacetate levels	0.00229541	22.6174
rs62243461	A	C	0.0903825	0.160852	0.0195221	3.66096e-06	3	20254680	GCST90199815	8205	1-ribosyl-imidazoleacetate levels	0.00220528	21.4346
rs67417370	G	A	-0.0900475	0.264196	0.016212	2.78596e-08	21	41098598	GCST90199815	8205	1-ribosyl-imidazoleacetate levels	0.00315255	30.8511
rs6809813	A	G	0.0847735	0.760935	0.0169903	6.0532e-07	3	54556517	GCST90199815	8205	1-ribosyl-imidazoleacetate levels	0.00261465	24.8953
rs72773040	G	T	0.213277	0.0249663	0.0457239	3.09432e-06	2	2605758	GCST90199815	8205	1-ribosyl-imidazoleacetate levels	0.00221458	21.7571
rs72831434	T	C	0.200583	0.0281776	0.0430786	3.22093e-06	17	65788833	GCST90199815	8205	1-ribosyl-imidazoleacetate levels	0.00220348	21.6803
rs76269162	A	G	-0.209409	0.0258663	0.0439632	1.90467e-06	3	101124440	GCST90199815	8205	1-ribosyl-imidazoleacetate levels	0.0022099	22.6888
rs9657360	T	C	0.140723	0.795371	0.0175331	1.00606e-15	8	143594692	GCST90199815	8205	1-ribosyl-imidazoleacetate levels	0.0064461	64.4188
rs11755805	T	C	0.0948229	0.161566	0.0198486	1.77657e-06	6	163666899	GCST90199816	8142	3,4-dihydroxybutyrate levels	0.00243599	22.8227
rs13437782	T	A	-0.195665	0.0303465	0.0427064	4.61352e-06	7	131092810	GCST90199816	8142	3,4-dihydroxybutyrate levels	0.00225311	20.9913
rs186858384	C	T	0.340099	0.00980876	0.0739534	4.24862e-06	10	50669650	GCST90199816	8142	3,4-dihydroxybutyrate levels	0.00224685	21.1492
rs2719004	A	G	-0.177311	0.476067	0.0145974	5.97085e-34	8	66467907	GCST90199816	8142	3,4-dihydroxybutyrate levels	0.0156836	147.544
rs2838824	A	G	0.155853	0.0545242	0.0322054	1.30278e-06	21	45235470	GCST90199816	8142	3,4-dihydroxybutyrate levels	0.00250438	23.4192
rs446184	C	T	-0.0699674	0.383228	0.0150989	3.58766e-06	15	67008185	GCST90199816	8142	3,4-dihydroxybutyrate levels	0.00231421	21.4734
rs6046758	T	C	0.0861735	0.777183	0.0178914	1.46117e-06	20	20252958	GCST90199816	8142	3,4-dihydroxybutyrate levels	0.00257187	23.1984
rs78844764	A	C	0.135115	0.0859346	0.026248	2.63797e-07	5	40979491	GCST90199816	8142	3,4-dihydroxybutyrate levels	0.00286802	26.4981
rs9657215	A	G	0.123976	0.0875323	0.0264105	2.67652e-06	8	13125486	GCST90199816	8142	3,4-dihydroxybutyrate levels	0.00245522	22.0355
rs115767545	A	G	0.245824	0.0279857	0.052686	3.07366e-06	1	199824696	GCST90199817	6161	Indoleacetylglutamine levels	0.00328766	21.77
rs11780127	T	G	0.0897734	0.287375	0.0193847	3.63661e-06	8	142732095	GCST90199817	6161	Indoleacetylglutamine levels	0.00330092	21.4475
rs146214606	T	C	-0.179246	0.053329	0.0383431	2.94249e-06	15	61579592	GCST90199817	6161	Indoleacetylglutamine levels	0.00324408	21.8537
rs188218095	G	A	-0.312826	0.0164646	0.0683789	4.76462e-06	12	52960402	GCST90199817	6161	Indoleacetylglutamine levels	0.0031694	20.9296
rs188391775	T	C	-0.268764	0.022861	0.0583622	4.12263e-06	16	20357775	GCST90199817	6161	Indoleacetylglutamine levels	0.00322718	21.207
rs2271060	T	G	0.217748	0.303917	0.0186381	1.55766e-31	16	20471301	GCST90199817	6161	Indoleacetylglutamine levels	0.0200611	136.491
rs60072988	A	G	-0.15778	0.0790066	0.0329251	1.65042e-06	19	13601807	GCST90199817	6161	Indoleacetylglutamine levels	0.00362288	22.9641
rs6451414	G	A	-0.103191	0.284565	0.0193024	8.99051e-08	5	39155725	GCST90199817	6161	Indoleacetylglutamine levels	0.00433576	28.5799
rs72762058	A	G	-0.179202	0.0558355	0.0375135	1.77927e-06	5	45467324	GCST90199817	6161	Indoleacetylglutamine levels	0.0033859	22.8197
rs75205909	A	G	-0.267931	0.0284147	0.0523096	3.02283e-07	4	75441772	GCST90199817	6161	Indoleacetylglutamine levels	0.00396369	26.2351
rs76530968	A	G	0.21647	0.0619281	0.0355632	1.15124e-09	16	20854542	GCST90199817	6161	Indoleacetylglutamine levels	0.00544439	37.0505
rs79126231	G	C	0.198576	0.0428453	0.0429004	3.67846e-06	15	27775777	GCST90199817	6161	Indoleacetylglutamine levels	0.00323421	21.4255
rs10042053	C	T	0.122582	0.0980488	0.025606	1.69107e-06	5	9835391	GCST90199818	8211	Mannitol/sorbitol levels	0.00265772	22.9176
rs114444327	A	G	-0.129258	0.0881165	0.0272407	2.08487e-06	1	225628863	GCST90199818	8211	Mannitol/sorbitol levels	0.00268498	22.5153
rs117787070	T	C	0.378007	0.010479	0.0750433	4.72422e-07	22	21724859	GCST90199818	8211	Mannitol/sorbitol levels	0.00296329	25.3732
rs12964854	T	C	-0.0775924	0.356042	0.0159804	1.20094e-06	18	45681461	GCST90199818	8211	Mannitol/sorbitol levels	0.00276075	23.5756
rs140946796	G	T	0.373475	0.00887176	0.0815528	4.65981e-06	3	13141142	GCST90199818	8211	Mannitol/sorbitol levels	0.00245297	20.9723
rs188577789	T	C	0.858731	0.00202008	0.170912	5.05006e-07	7	102371110	GCST90199818	8211	Mannitol/sorbitol levels	0.00297327	25.2446
rs189592920	A	G	0.80715	0.00262804	0.149782	7.09224e-08	15	60132516	GCST90199818	8211	Mannitol/sorbitol levels	0.00341529	29.0395
rs2182418	G	A	0.0732774	0.349823	0.0160384	4.90331e-06	1	198656401	GCST90199818	8211	Mannitol/sorbitol levels	0.00244259	20.8746
rs2581076	G	A	-0.102848	0.145289	0.0220057	2.95852e-06	2	11946572	GCST90199818	8211	Mannitol/sorbitol levels	0.00262708	21.8435
rs4923799	C	G	0.109447	0.135528	0.0234554	3.06845e-06	15	38522176	GCST90199818	8211	Mannitol/sorbitol levels	0.00280684	21.7732
rs61856855	A	C	0.434197	0.00720765	0.0916534	2.16499e-06	10	96798783	GCST90199818	8211	Mannitol/sorbitol levels	0.00269809	22.4428
rs7186512	C	A	-0.0991166	0.844115	0.0215715	4.33187e-06	16	50386912	GCST90199818	8211	Mannitol/sorbitol levels	0.00258541	21.1121
rs73104508	G	A	0.274802	0.0183492	0.0573527	1.65585e-06	7	32151985	GCST90199818	8211	Mannitol/sorbitol levels	0.00272047	22.9579
rs114988449	A	G	-0.212598	0.041494	0.0388704	4.5158e-08	2	211554744	GCST90199819	8216	Tryptophan betaine levels	0.00359524	29.9144
rs11904625	G	A	0.0886886	0.263771	0.0178597	6.84051e-07	2	231720615	GCST90199819	8216	Tryptophan betaine levels	0.00305496	24.6597
rs11958116	C	T	0.0777772	0.33425	0.0163101	1.8546e-06	5	115919026	GCST90199819	8216	Tryptophan betaine levels	0.00269226	22.74
rs4398731	A	G	0.0809749	0.303855	0.0167314	1.3004e-06	6	43311983	GCST90199819	8216	Tryptophan betaine levels	0.00277394	23.4227
rs4741926	C	A	-0.0744919	0.505997	0.0155892	1.76667e-06	9	4232824	GCST90199819	8216	Tryptophan betaine levels	0.00277412	22.8334
rs61477208	C	T	0.0823593	0.263671	0.0177938	3.68276e-06	14	95378826	GCST90199819	8216	Tryptophan betaine levels	0.00263384	21.4234
rs6465247	A	G	-0.0872901	0.236039	0.0182466	1.71913e-06	7	90195163	GCST90199819	8216	Tryptophan betaine levels	0.00274799	22.8858
rs75758266	A	G	-0.29623	0.0147383	0.0641826	3.92283e-06	15	27601119	GCST90199819	8216	Tryptophan betaine levels	0.00254851	21.3022
rs7705826	G	T	0.279496	0.834518	0.0205119	2.80446e-42	5	132396764	GCST90199819	8216	Tryptophan betaine levels	0.0215758	185.669
rs77817339	A	C	-0.175923	0.046779	0.0367904	1.73773e-06	10	66254929	GCST90199819	8216	Tryptophan betaine levels	0.00276007	22.8653
rs78047097	C	T	-0.321162	0.0124573	0.0695454	3.87434e-06	4	103656020	GCST90199819	8216	Tryptophan betaine levels	0.0025378	21.3261
rs908951	T	C	-0.0759008	0.469762	0.0156375	1.21139e-06	16	89631217	GCST90199819	8216	Tryptophan betaine levels	0.00286993	23.5591
rs9341702	T	C	0.0808758	0.302087	0.0166955	1.27138e-06	6	77862762	GCST90199819	8216	Tryptophan betaine levels	0.00275804	23.466
rs117604426	T	A	0.287938	0.0162577	0.0597168	1.42325e-06	15	91465221	GCST90199820	8273	Dihomo-linolenate (20:3n3 or n6) levels	0.00265197	23.249
rs12431272	G	A	0.181234	0.0416769	0.0379069	1.74409e-06	13	31391571	GCST90199820	8273	Dihomo-linolenate (20:3n3 or n6) levels	0.00262372	22.8582
rs12491225	A	G	0.0725735	0.576976	0.0151571	1.68385e-06	3	46706963	GCST90199820	8273	Dihomo-linolenate (20:3n3 or n6) levels	0.00257104	22.9258
rs150941261	C	T	-0.322544	0.0124144	0.066501	1.2333e-06	10	129642407	GCST90199820	8273	Dihomo-linolenate (20:3n3 or n6) levels	0.00255099	23.5246
rs291035	A	C	0.0959966	0.166768	0.0202314	2.08587e-06	15	95095723	GCST90199820	8273	Dihomo-linolenate (20:3n3 or n6) levels	0.00256106	22.5144
rs4122352	A	G	0.100824	0.295393	0.016517	1.03282e-09	16	15080714	GCST90199820	8273	Dihomo-linolenate (20:3n3 or n6) levels	0.0042316	37.2619
rs45599238	A	G	-0.312624	0.0122796	0.0679701	4.23658e-06	2	31372009	GCST90199820	8273	Dihomo-linolenate (20:3n3 or n6) levels	0.00237079	21.1548
rs75362977	C	T	-0.246219	0.0200146	0.0537216	4.57836e-06	13	55082503	GCST90199820	8273	Dihomo-linolenate (20:3n3 or n6) levels	0.00237815	21.0061
rs76661303	T	C	-0.348711	0.0108327	0.072405	1.46381e-06	16	26811000	GCST90199820	8273	Dihomo-linolenate (20:3n3 or n6) levels	0.00260596	23.195
rs77207094	C	T	-0.272579	0.0185745	0.0558568	1.06102e-06	5	11520799	GCST90199820	8273	Dihomo-linolenate (20:3n3 or n6) levels	0.00270888	23.814
rs11142400	A	G	0.0755842	0.329346	0.0162584	3.33642e-06	9	70403043	GCST90199821	8268	1-linoleoyl-GPI (18:2) levels	0.00252373	21.6126
rs11668882	T	C	-0.150151	0.563142	0.0154422	2.39566e-22	19	54171328	GCST90199821	8268	1-linoleoyl-GPI (18:2) levels	0.0110929	94.5449
rs1168041	C	T	0.0747145	0.669039	0.0163058	4.60391e-06	1	62494579	GCST90199821	8268	1-linoleoyl-GPI (18:2) levels	0.00247211	20.9955
rs11937096	A	G	0.16382	0.0590126	0.0319761	3.00373e-07	4	77215883	GCST90199821	8268	1-linoleoyl-GPI (18:2) levels	0.00298052	26.2472
rs189197190	T	G	-0.413233	0.00957408	0.0784067	1.36145e-07	4	142845821	GCST90199821	8268	1-linoleoyl-GPI (18:2) levels	0.00323846	27.7769
rs2057237	A	G	-0.113574	0.108797	0.0246711	4.15377e-06	20	56991273	GCST90199821	8268	1-linoleoyl-GPI (18:2) levels	0.00250139	21.1924
rs4149067	G	C	0.148099	0.191957	0.0190316	7.15431e-15	12	21200977	GCST90199821	8268	1-linoleoyl-GPI (18:2) levels	0.00680413	60.5555
rs6743891	C	G	-0.0755066	0.32725	0.0161607	2.97936e-06	2	4895819	GCST90199821	8268	1-linoleoyl-GPI (18:2) levels	0.00251034	21.8298
rs74899452	A	G	-0.0880882	0.215751	0.01847	1.84914e-06	2	206321155	GCST90199821	8268	1-linoleoyl-GPI (18:2) levels	0.00262586	22.7458
rs7523124	G	T	0.202303	0.0298995	0.0442659	4.87317e-06	1	168013272	GCST90199821	8268	1-linoleoyl-GPI (18:2) levels	0.00237419	20.8865
rs76569837	A	G	-0.285669	0.0168281	0.0579068	8.08721e-07	12	45565980	GCST90199821	8268	1-linoleoyl-GPI (18:2) levels	0.00270035	24.337
rs79267724	A	G	-0.282892	0.0156818	0.0610137	3.54303e-06	12	127635476	GCST90199821	8268	1-linoleoyl-GPI (18:2) levels	0.0024706	21.4974
rs113093206	A	C	-0.366162	0.00966273	0.0787172	3.29358e-06	3	72146966	GCST90199822	8252	1-oleoyl-GPI (18:1) levels	0.00256602	21.6375
rs11609632	C	G	0.147046	0.0691424	0.0305063	1.43422e-06	12	94929167	GCST90199822	8252	1-oleoyl-GPI (18:1) levels	0.00278333	23.2342
rs142298775	A	G	-0.24417	0.0212779	0.0531486	4.34613e-06	7	2424978	GCST90199822	8252	1-oleoyl-GPI (18:1) levels	0.00248315	21.1058
rs144253728	A	C	-0.303866	0.015017	0.0635075	1.71221e-06	4	12833954	GCST90199822	8252	1-oleoyl-GPI (18:1) levels	0.00273153	22.8936
rs189257248	G	A	0.148619	0.0592768	0.0324267	4.57871e-06	1	3879673	GCST90199822	8252	1-oleoyl-GPI (18:1) levels	0.00246335	21.006
rs2215327	A	G	0.0921963	0.193952	0.0193116	1.80468e-06	7	146646462	GCST90199822	8252	1-oleoyl-GPI (18:1) levels	0.00265774	22.7924
rs3012140	T	C	-0.116319	0.10407	0.0250474	3.41818e-06	13	39854948	GCST90199822	8252	1-oleoyl-GPI (18:1) levels	0.00252308	21.5663
rs459553	C	T	0.269876	0.0227329	0.0518479	1.93856e-07	6	133912709	GCST90199822	8252	1-oleoyl-GPI (18:1) levels	0.00323614	27.0936
rs4806498	C	T	-0.0941953	0.574808	0.0156171	1.62409e-09	19	54171009	GCST90199822	8252	1-oleoyl-GPI (18:1) levels	0.00433707	36.3796
rs55942846	C	T	-0.109357	0.136334	0.0228895	1.77382e-06	1	167565436	GCST90199822	8252	1-oleoyl-GPI (18:1) levels	0.00281626	22.8255
rs56165099	T	C	0.104255	0.191647	0.0193478	7.10634e-08	12	21204797	GCST90199822	8252	1-oleoyl-GPI (18:1) levels	0.00336765	29.0356
rs79374656	T	C	-0.186182	0.0466456	0.0359512	2.23362e-07	14	64436744	GCST90199822	8252	1-oleoyl-GPI (18:1) levels	0.00308298	26.8194
rs9883813	G	C	-0.0936296	0.825088	0.0201993	3.56458e-06	3	49333111	GCST90199822	8252	1-oleoyl-GPI (18:1) levels	0.00253032	21.4859
rs10948097	A	G	-0.12668	0.106714	0.0272007	3.20477e-06	6	43820118	GCST90199823	7315	O-cresol sulfate levels	0.00305955	21.6898
rs113090221	G	C	-0.236507	0.0261204	0.0514518	4.29314e-06	14	77003341	GCST90199823	7315	O-cresol sulfate levels	0.00284579	21.1294
rs4629532	A	G	-0.0877729	0.614532	0.0172986	3.89543e-07	4	116685849	GCST90199823	7315	O-cresol sulfate levels	0.00364992	25.7454
rs140695164	G	C	0.262052	0.0200351	0.055512	2.35106e-06	2	9411681	GCST90199824	8280	4-vinylphenol sulfate levels	0.00269654	22.2844
rs142694739	T	C	-0.334733	0.0130579	0.0686365	1.0777e-06	1	7203721	GCST90199824	8280	4-vinylphenol sulfate levels	0.00288797	23.7841
rs6025376	A	G	0.0877969	0.24419	0.0181163	1.25796e-06	20	57106268	GCST90199824	8280	4-vinylphenol sulfate levels	0.00284531	23.4866
rs62256120	A	C	-0.15405	0.0654269	0.0314109	9.3742e-07	3	5498918	GCST90199824	8280	4-vinylphenol sulfate levels	0.00290217	24.0526
rs72799677	C	T	-0.168498	0.0528288	0.0350702	1.55067e-06	16	53371601	GCST90199824	8280	4-vinylphenol sulfate levels	0.00284131	23.0841
rs890779	C	T	0.0841902	0.718484	0.0174052	1.3177e-06	5	117488755	GCST90199824	8280	4-vinylphenol sulfate levels	0.0028673	23.3973
rs1150705	G	T	-0.081122	0.371239	0.0161395	5.00041e-07	6	28226008	GCST90199825	7920	Pyrraline levels	0.00307218	25.2637
rs142710869	C	A	-0.43154	0.0073118	0.0920602	2.76444e-06	4	143904304	GCST90199825	7920	Pyrraline levels	0.00270339	21.9735
rs494342	A	T	0.090729	0.712036	0.0175051	2.18335e-07	13	55994104	GCST90199825	7920	Pyrraline levels	0.00337569	26.8635
rs71480524	G	A	-0.291226	0.0154848	0.0636311	4.72182e-06	15	59415740	GCST90199825	7920	Pyrraline levels	0.00258594	20.947
rs1050541	G	T	0.135591	0.544061	0.0159095	1.55924e-17	17	7657517	GCST90199826	8242	N6-acetyllysine levels	0.00912108	72.6355
rs11265493	G	A	0.0742496	0.610872	0.0158112	2.65281e-06	1	160834012	GCST90199826	8242	N6-acetyllysine levels	0.00262096	22.0525
rs117338476	T	C	0.311769	0.0126321	0.0682142	4.86705e-06	7	22149648	GCST90199826	8242	N6-acetyllysine levels	0.00242466	20.8889
rs117639986	G	C	0.149144	0.0587126	0.0322737	3.8151e-06	16	83783032	GCST90199826	8242	N6-acetyllysine levels	0.00245864	21.3557
rs13146163	T	G	0.0770139	0.524246	0.0151652	3.80745e-07	4	76490938	GCST90199826	8242	N6-acetyllysine levels	0.0029586	25.7894
rs13894	A	G	-0.619273	0.073424	0.0281742	4.46405e-107	17	7626584	GCST90199826	8242	N6-acetyllysine levels	0.0521811	483.127
rs145492909	T	C	0.414954	0.00810142	0.0855445	1.23003e-06	15	69472229	GCST90199826	8242	N6-acetyllysine levels	0.00276731	23.5297
rs17698603	G	A	-0.194504	0.0387371	0.039171	6.85245e-07	8	96082595	GCST90199826	8242	N6-acetyllysine levels	0.00281745	24.6563
rs75314121	A	G	-0.161282	0.0494371	0.0349997	4.06395e-06	10	88930049	GCST90199826	8242	N6-acetyllysine levels	0.00244476	21.2346
rs79099014	T	C	0.247468	0.0216809	0.052321	2.24752e-06	12	11929686	GCST90199826	8242	N6-acetyllysine levels	0.00259792	22.371
rs114033052	C	T	0.341471	0.0126275	0.0694156	8.68888e-07	6	24648390	GCST90199827	8063	Thymol sulfate levels	0.00290761	24.1988
rs12212049	T	G	-0.109871	0.412185	0.0158617	4.30449e-12	6	25758838	GCST90199827	8063	Thymol sulfate levels	0.00584964	47.9807
rs34753169	G	A	0.100438	0.155308	0.0216884	3.64026e-06	2	14416781	GCST90199827	8063	Thymol sulfate levels	0.00264678	21.4457
rs4343550	G	C	0.0750115	0.585134	0.0159153	2.43911e-06	21	17458707	GCST90199827	8063	Thymol sulfate levels	0.0027318	22.214
rs72915927	G	A	-0.184525	0.0399149	0.0396456	3.2499e-06	2	193951285	GCST90199827	8063	Thymol sulfate levels	0.00260967	21.6631
rs75171090	T	C	0.184613	0.0509254	0.0353418	1.75441e-07	10	69319645	GCST90199827	8063	Thymol sulfate levels	0.0032945	27.2865
rs75794524	A	G	0.214506	0.0646964	0.0317371	1.391e-11	10	94934834	GCST90199827	8063	Thymol sulfate levels	0.00556854	45.6819
rs78374343	T	C	0.255001	0.0208722	0.0546349	3.05089e-06	11	80738647	GCST90199827	8063	Thymol sulfate levels	0.00265779	21.7843
rs11010631	T	C	-0.23432	0.0204318	0.0504671	3.43339e-06	10	36346566	GCST90199828	8217	N-acetylserine levels	0.00219781	21.5577
rs13146163	T	G	0.0876834	0.524137	0.0144351	1.24508e-09	4	76490938	GCST90199828	8217	N-acetylserine levels	0.00383523	36.8973
rs145689239	T	C	-0.183474	0.0393947	0.0372177	8.23426e-07	4	75789474	GCST90199828	8217	N-acetylserine levels	0.00254778	24.3024
rs148804382	A	C	0.489725	0.0107169	0.0707077	4.32749e-12	3	52078217	GCST90199828	8217	N-acetylserine levels	0.00508539	47.9702
rs74153024	C	A	0.0913497	0.158914	0.019769	3.82162e-06	10	108653599	GCST90199828	8217	N-acetylserine levels	0.00223073	21.3523
rs77924615	A	G	-0.101213	0.192308	0.0186296	5.54493e-08	16	20381010	GCST90199828	8217	N-acetylserine levels	0.00318233	29.5165
rs12312679	G	A	-0.0750105	0.415551	0.0162233	3.77092e-06	12	107509424	GCST90199829	6958	3-methyladipate levels	0.00273303	21.3779
rs181282951	A	G	-0.216796	0.0366277	0.042785	4.03914e-07	10	101697373	GCST90199829	6958	3-methyladipate levels	0.00331693	25.6755
rs192719199	A	G	0.406891	0.00877447	0.0866788	2.67607e-06	22	37280862	GCST90199829	6958	3-methyladipate levels	0.00287991	22.0359
rs2762353	G	A	-0.082389	0.545664	0.01622	3.78491e-07	6	25794203	GCST90199829	6958	3-methyladipate levels	0.00336567	25.801
rs4077440	C	T	0.073504	0.563553	0.0160987	4.97529e-06	2	43853903	GCST90199829	6958	3-methyladipate levels	0.00265778	20.8468
rs735862	A	C	0.0813716	0.568425	0.0164568	7.63147e-07	21	28064550	GCST90199829	6958	3-methyladipate levels	0.00324867	24.4487
rs744700	C	A	0.217575	0.0401528	0.0416046	1.69896e-07	2	42984243	GCST90199829	6958	3-methyladipate levels	0.00364893	27.3486
rs7765441	G	A	-0.131005	0.111634	0.0257917	3.7871e-07	6	24484953	GCST90199829	6958	3-methyladipate levels	0.00340404	25.7998
rs115185036	T	C	-0.295924	0.0146968	0.0640234	3.79842e-06	5	20123298	GCST90199830	8139	4-ethylphenylsulfate levels	0.0025362	21.364
rs117253760	A	G	0.297023	0.0156443	0.0624339	1.96112e-06	16	84334814	GCST90199830	8139	4-ethylphenylsulfate levels	0.00271718	22.6328
rs1900385	G	T	-0.0739188	0.528159	0.0156117	2.19232e-06	11	93281177	GCST90199830	8139	4-ethylphenylsulfate levels	0.00272333	22.4186
rs1988503	C	T	-0.075716	0.420941	0.0160989	2.5616e-06	17	11285961	GCST90199830	8139	4-ethylphenylsulfate levels	0.00279479	22.1199
rs3799346	T	C	0.0972645	0.253172	0.0178419	4.99553e-08	6	25791126	GCST90199830	8139	4-ethylphenylsulfate levels	0.00357746	29.7185
rs71666794	T	A	0.137483	0.0944813	0.0278553	7.98912e-07	1	116486121	GCST90199830	8139	4-ethylphenylsulfate levels	0.00323423	24.3603
rs10489082	C	G	0.245287	0.0232586	0.0510156	1.52384e-06	4	13713724	GCST90199831	8273	1-stearoyl-2-oleoyl-GPE (18:0/18:1) levels	0.00273365	23.1176
rs10901343	A	G	-0.0722545	0.433515	0.0155467	3.35847e-06	9	131070568	GCST90199831	8273	1-stearoyl-2-oleoyl-GPE (18:0/18:1) levels	0.0025642	21.6
rs114033968	A	G	-0.296133	0.0148892	0.063879	3.55478e-06	2	234323154	GCST90199831	8273	1-stearoyl-2-oleoyl-GPE (18:0/18:1) levels	0.00257253	21.491
rs116048542	C	T	0.223344	0.0258287	0.0481003	3.42899e-06	6	38197068	GCST90199831	8273	1-stearoyl-2-oleoyl-GPE (18:0/18:1) levels	0.00251025	21.5602
rs12641788	C	T	-0.122819	0.0928234	0.0264583	3.4508e-06	4	88301012	GCST90199831	8273	1-stearoyl-2-oleoyl-GPE (18:0/18:1) levels	0.00254045	21.548
rs145640892	T	C	0.262563	0.0221207	0.0523706	5.34339e-07	5	108568737	GCST90199831	8273	1-stearoyl-2-oleoyl-GPE (18:0/18:1) levels	0.0029825	25.1358
rs1560390	C	T	-0.095144	0.217734	0.018848	4.46581e-07	15	58288582	GCST90199831	8273	1-stearoyl-2-oleoyl-GPE (18:0/18:1) levels	0.00308371	25.4819
rs2070895	A	G	0.23743	0.215848	0.0186899	5.63981e-37	15	58431740	GCST90199831	8273	1-stearoyl-2-oleoyl-GPE (18:0/18:1) levels	0.0190831	161.383
rs2414577	C	T	0.227092	0.376173	0.01579	6.70711e-47	15	58388439	GCST90199831	8273	1-stearoyl-2-oleoyl-GPE (18:0/18:1) levels	0.0242039	206.842
rs697463	T	C	-0.0730131	0.596058	0.0157108	3.36289e-06	6	165961166	GCST90199831	8273	1-stearoyl-2-oleoyl-GPE (18:0/18:1) levels	0.00256708	21.5976
rs11161609	T	G	-0.0981957	0.566556	0.0149412	4.95969e-11	1	85397053	GCST90199832	8233	Dimethylarginine (sdma + adma) levels	0.00473577	43.1931
rs145979074	T	C	0.386738	0.00897655	0.0782846	7.80627e-07	1	212147459	GCST90199832	8233	Dimethylarginine (sdma + adma) levels	0.00266107	24.4051
rs1784649	T	C	0.0814187	0.740902	0.0169676	1.59873e-06	11	110259633	GCST90199832	8233	Dimethylarginine (sdma + adma) levels	0.00254509	23.0254
rs37370	T	C	-0.244251	0.902093	0.0246942	4.55281e-23	5	35039381	GCST90199832	8233	Dimethylarginine (sdma + adma) levels	0.0105382	97.8324
rs4517148	T	G	-0.138376	0.936205	0.030269	4.84168e-06	8	48282041	GCST90199832	8233	Dimethylarginine (sdma + adma) levels	0.00228723	20.899
rs606241	A	G	-0.0706447	0.470404	0.0149328	2.23601e-06	5	34994038	GCST90199832	8233	Dimethylarginine (sdma + adma) levels	0.00248659	22.3809
rs77075152	C	T	-0.235109	0.0242671	0.048356	1.16181e-06	10	117899109	GCST90199832	8233	Dimethylarginine (sdma + adma) levels	0.00261768	23.6395
rs13382611	G	A	0.0723405	0.386753	0.0156346	3.71076e-06	2	223815258	GCST90199833	8128	Hexanoylglutamine levels	0.00248234	21.4087
rs149556176	C	T	0.350516	0.0141149	0.0644187	5.29211e-08	1	74971148	GCST90199833	8128	Hexanoylglutamine levels	0.0034194	29.6068
rs16897348	T	C	0.255259	0.0206948	0.0534768	1.81267e-06	6	27295563	GCST90199833	8128	Hexanoylglutamine levels	0.00264102	22.7841
rs2638314	A	T	-0.0954009	0.194006	0.0191311	6.14199e-07	12	56472550	GCST90199833	8128	Hexanoylglutamine levels	0.00284631	24.8671
rs3016551	G	A	0.0753549	0.499401	0.0157213	1.64165e-06	6	161800688	GCST90199833	8128	Hexanoylglutamine levels	0.00283918	22.9745
rs3799367	C	A	0.101102	0.343076	0.015971	2.44585e-10	6	25877274	GCST90199833	8128	Hexanoylglutamine levels	0.00460739	40.0733
[truncated: 19,152 more rows]

## Sheet: S3
exposure	outcome	method	nsnp	b	se	pval	lo_ci	up_ci
MDD	Kynurenine levels	Inverse variance weighted (multiplicative random effects)	36	-0.029417	0.0552649	0.594524	-0.137736	0.0789021
MDD	Kynurenine levels	MR Egger	36	-0.0698589	0.159505	0.664175	-0.382488	0.24277
MDD	Kynurenine levels	Weighted median	36	-0.0718213	0.0803217	0.371231	-0.229252	0.0856093
MDD	Kynurenine levels	Contamination mixture method	36	-0.14129	0.0765306	0.0792718	-0.29129	0.00870961
MDD	Kynurenine levels	Robust adjusted profile score (RAPS)	36	-0.0600727	0.0629393	0.339853	-0.183434	0.0632883
MDD	Kynurenine levels	Debiased inverse-variance weighted method	36	-0.0306142	0.0610264	0.61591	-0.150226	0.0889976
MDD	Kynurenine levels	Constrained maximum likelihood	36	-0.0514295	0.077651	0.507769	-0.203626	0.100767
MDD	Kynurenine levels	Bayesian Weighted Mendelian Randomization	36	-0.0302791	0.0616903	0.623551	-0.151192	0.0906339
MDD	1-linoleoylglycerol levels	Inverse variance weighted (multiplicative random effects)	36	0.0285532	0.0571569	0.617386	-0.0834744	0.140581
MDD	1-linoleoylglycerol levels	MR Egger	36	0.0452093	0.166984	0.788228	-0.282079	0.372498
MDD	1-linoleoylglycerol levels	Weighted median	36	0.00699098	0.0884942	0.937033	-0.166458	0.18044
MDD	1-linoleoylglycerol levels	Contamination mixture method	36	0.129936	0.0841837	0.18139	-0.0350638	0.294936
MDD	1-linoleoylglycerol levels	Robust adjusted profile score (RAPS)	36	0.054733	0.0658888	0.406151	-0.0744091	0.183875
MDD	1-linoleoylglycerol levels	Debiased inverse-variance weighted method	36	0.0297152	0.0638997	0.641911	-0.0955282	0.154959
MDD	1-linoleoylglycerol levels	Constrained maximum likelihood	36	0.0462246	0.0739906	0.532145	-0.098797	0.191246
MDD	1-linoleoylglycerol levels	Bayesian Weighted Mendelian Randomization	36	0.0297401	0.064496	0.644716	-0.0966722	0.156152
MDD	2-linoleoylglycerol levels	Inverse variance weighted (multiplicative random effects)	36	0.0328406	0.0658002	0.617712	-0.0961278	0.161809
MDD	2-linoleoylglycerol levels	MR Egger	36	-0.127002	0.190547	0.50958	-0.500475	0.24647
MDD	2-linoleoylglycerol levels	Weighted median	36	0.00382462	0.0989891	0.96918	-0.190194	0.197843
MDD	2-linoleoylglycerol levels	Contamination mixture method	36	0.154833	0.125	0.230332	-0.0901666	0.399833
MDD	2-linoleoylglycerol levels	Robust adjusted profile score (RAPS)	36	0.0453731	0.0748898	0.544604	-0.101411	0.192157
MDD	2-linoleoylglycerol levels	Debiased inverse-variance weighted method	36	0.0341761	0.0727638	0.63858	-0.108441	0.176793
MDD	2-linoleoylglycerol levels	Constrained maximum likelihood	36	0.0378277	0.0870132	0.663755	-0.132718	0.208374
MDD	2-linoleoylglycerol levels	Bayesian Weighted Mendelian Randomization	36	0.0433341	0.0733947	0.554906	-0.10052	0.187188
MDD	4-vinylguaiacol sulfate levels	Inverse variance weighted (multiplicative random effects)	36	0.0622252	0.0800797	0.437135	-0.0947311	0.219181
MDD	4-vinylguaiacol sulfate levels	MR Egger	36	-0.317146	0.210099	0.140407	-0.72894	0.0946481
MDD	4-vinylguaiacol sulfate levels	Weighted median	36	0.149365	0.0932245	0.109109	-0.0333547	0.332085
MDD	4-vinylguaiacol sulfate levels	Contamination mixture method	36	0.26525	0.0841837	0.00422613	0.10025	0.43025
MDD	4-vinylguaiacol sulfate levels	Robust adjusted profile score (RAPS)	36	0.0200062	0.0984099	0.838905	-0.172877	0.21289
MDD	4-vinylguaiacol sulfate levels	Debiased inverse-variance weighted method	36	0.0647576	0.0820064	0.429724	-0.095975	0.22549
MDD	4-vinylguaiacol sulfate levels	Constrained maximum likelihood	36	0.0959203	0.0922676	0.298532	-0.0849243	0.276765
MDD	4-vinylguaiacol sulfate levels	Bayesian Weighted Mendelian Randomization	36	0.0376745	0.0793752	0.635045	-0.117901	0.19325
MDD	Dopamine 4-sulfate levels	Inverse variance weighted (multiplicative random effects)	36	-0.0870998	0.0605069	0.150009	-0.205693	0.0314938
MDD	Dopamine 4-sulfate levels	MR Egger	36	-0.181584	0.181953	0.325343	-0.538211	0.175043
MDD	Dopamine 4-sulfate levels	Weighted median	36	-0.108136	0.0894314	0.226603	-0.283422	0.0671491
MDD	Dopamine 4-sulfate levels	Contamination mixture method	36	-0.107321	0.0969388	0.170675	-0.297321	0.0826785
MDD	Dopamine 4-sulfate levels	Robust adjusted profile score (RAPS)	36	-0.0994675	0.0716524	0.165078	-0.239906	0.0409712
MDD	Dopamine 4-sulfate levels	Debiased inverse-variance weighted method	36	-0.0906438	0.069513	0.192239	-0.226889	0.0456016
MDD	Dopamine 4-sulfate levels	Constrained maximum likelihood	36	-0.0942014	0.0811675	0.245813	-0.25329	0.0648869
MDD	Dopamine 4-sulfate levels	Bayesian Weighted Mendelian Randomization	36	-0.0880139	0.070419	0.211351	-0.226035	0.0500075
MDD	1-(1-enyl-stearoyl)-2-linoleoyl-GPE levels	Inverse variance weighted (multiplicative random effects)	36	0.0580383	0.0685871	0.397442	-0.0763925	0.192469
MDD	1-(1-enyl-stearoyl)-2-linoleoyl-GPE levels	MR Egger	36	-0.00135037	0.188984	0.994341	-0.371759	0.369058
MDD	1-(1-enyl-stearoyl)-2-linoleoyl-GPE levels	Weighted median	36	0.0649906	0.0944588	0.491433	-0.120149	0.25013
MDD	1-(1-enyl-stearoyl)-2-linoleoyl-GPE levels	Contamination mixture method	36	0.307118	0.206633	0.110572	-0.0978822	0.712118
MDD	1-(1-enyl-stearoyl)-2-linoleoyl-GPE levels	Robust adjusted profile score (RAPS)	36	0.0425071	0.0922954	0.645118	-0.138392	0.223406
MDD	1-(1-enyl-stearoyl)-2-linoleoyl-GPE levels	Debiased inverse-variance weighted method	36	0.0604002	0.0702956	0.390213	-0.0773792	0.19818
MDD	1-(1-enyl-stearoyl)-2-linoleoyl-GPE levels	Constrained maximum likelihood	36	0.0553469	0.0785561	0.481088	-0.0986229	0.209317
MDD	1-(1-enyl-stearoyl)-2-linoleoyl-GPE levels	Bayesian Weighted Mendelian Randomization	36	0.0504599	0.0688052	0.46333	-0.0843983	0.185318
MDD	Sphingomyelin levels	Inverse variance weighted (multiplicative random effects)	36	0.0312336	0.0505701	0.53682	-0.0678839	0.130351
MDD	Sphingomyelin levels	MR Egger	36	0.16523	0.138017	0.239521	-0.105284	0.435744
MDD	Sphingomyelin levels	Weighted median	36	0.0263133	0.0731888	0.719201	-0.117137	0.169763
MDD	Sphingomyelin levels	Contamination mixture method	36	-0.0858227	0.155612	0.308339	-0.390823	0.219177
MDD	Sphingomyelin levels	Robust adjusted profile score (RAPS)	36	0.0375199	0.0612875	0.540409	-0.0826036	0.157643
MDD	Sphingomyelin levels	Debiased inverse-variance weighted method	36	0.0325046	0.0527568	0.537815	-0.0708988	0.135908
MDD	Sphingomyelin levels	Constrained maximum likelihood	36	0.0332419	0.0646265	0.606994	-0.093426	0.15991
MDD	Sphingomyelin levels	Bayesian Weighted Mendelian Randomization	36	0.0250049	0.0534631	0.639997	-0.0797828	0.129793
MDD	N-acetyl-aspartyl-glutamate levels	Inverse variance weighted (multiplicative random effects)	36	-0.101843	0.0672788	0.130091	-0.233709	0.0300238
MDD	N-acetyl-aspartyl-glutamate levels	MR Egger	36	-0.0384248	0.185151	0.836832	-0.40132	0.32447
MDD	N-acetyl-aspartyl-glutamate levels	Weighted median	36	-0.17976	0.0888665	0.0430928	-0.353938	-0.00558166
MDD	N-acetyl-aspartyl-glutamate levels	Contamination mixture method	36	-0.181941	0.0867347	0.0236672	-0.351941	-0.0119408
MDD	N-acetyl-aspartyl-glutamate levels	Robust adjusted profile score (RAPS)	36	-0.121827	0.0677927	0.0723279	-0.254701	0.0110469
MDD	N-acetyl-aspartyl-glutamate levels	Debiased inverse-variance weighted method	36	-0.105987	0.0690035	0.124546	-0.241234	0.0292595
MDD	N-acetyl-aspartyl-glutamate levels	Constrained maximum likelihood	36	-0.106313	0.0835283	0.203096	-0.270029	0.0574023
MDD	N-acetyl-aspartyl-glutamate levels	Bayesian Weighted Mendelian Randomization	36	-0.0967893	0.0737191	0.189201	-0.241279	0.0477001
MDD	Spermidine to histidine ratio	Inverse variance weighted (multiplicative random effects)	36	-0.0257297	0.0591788	0.663723	-0.14172	0.0902608
MDD	Spermidine to histidine ratio	MR Egger	36	0.0678997	0.177162	0.703911	-0.279339	0.415138
MDD	Spermidine to histidine ratio	Weighted median	36	0.0287264	0.0916462	0.75394	-0.1509	0.208353
MDD	Spermidine to histidine ratio	Contamination mixture method	36	0.148781	0.107143	0.198794	-0.0612193	0.358781
MDD	Spermidine to histidine ratio	Robust adjusted profile score (RAPS)	36	-0.0140652	0.0695968	0.839842	-0.150475	0.122344
MDD	Spermidine to histidine ratio	Debiased inverse-variance weighted method	36	-0.0267763	0.0675978	0.692022	-0.159268	0.105715
MDD	Spermidine to histidine ratio	Constrained maximum likelihood	36	-0.0131231	0.0803731	0.870301	-0.170654	0.144408
MDD	Spermidine to histidine ratio	Bayesian Weighted Mendelian Randomization	36	-0.0354737	0.0681923	0.602924	-0.169131	0.0981833
MDD	Taurine to glutamate ratio	Inverse variance weighted (multiplicative random effects)	36	-0.0668211	0.0602077	0.267067	-0.184828	0.051186
MDD	Taurine to glutamate ratio	MR Egger	36	-0.34538	0.158305	0.036137	-0.655657	-0.0351021
MDD	Taurine to glutamate ratio	Weighted median	36	-0.00778595	0.0853243	0.927293	-0.175022	0.15945
MDD	Taurine to glutamate ratio	Contamination mixture method	36	0.0573212	0.122449	0.563942	-0.182679	0.297321
MDD	Taurine to glutamate ratio	Robust adjusted profile score (RAPS)	36	-0.0521825	0.0657164	0.427163	-0.180987	0.0766216
MDD	Taurine to glutamate ratio	Debiased inverse-variance weighted method	36	-0.0695401	0.0617596	0.260174	-0.190589	0.0515088
MDD	Taurine to glutamate ratio	Constrained maximum likelihood	36	-0.0442432	0.0715571	0.536383	-0.184495	0.0960088
MDD	Taurine to glutamate ratio	Bayesian Weighted Mendelian Randomization	36	-0.063387	0.0604677	0.294511	-0.181904	0.0551297
MDD	Benzoate to linoleoyl-arachidonoyl-glycerol ratio	Inverse variance weighted (multiplicative random effects)	36	-0.145065	0.051794	0.00509744	-0.246581	-0.0435489
MDD	Benzoate to linoleoyl-arachidonoyl-glycerol ratio	MR Egger	36	-0.0648835	0.184128	0.726726	-0.425774	0.296007
MDD	Benzoate to linoleoyl-arachidonoyl-glycerol ratio	Weighted median	36	-0.107361	0.0906724	0.236392	-0.285079	0.0703569
MDD	Benzoate to linoleoyl-arachidonoyl-glycerol ratio	Contamination mixture method	36	-0.22922	0.104592	0.0587671	-0.43422	-0.0242202
MDD	Benzoate to linoleoyl-arachidonoyl-glycerol ratio	Robust adjusted profile score (RAPS)	36	-0.144785	0.0726455	0.0462583	-0.28717	-0.00239939
MDD	Benzoate to linoleoyl-arachidonoyl-glycerol ratio	Debiased inverse-variance weighted method	36	-0.150966	0.0701935	0.0314993	-0.288545	-0.0133864
MDD	Benzoate to linoleoyl-arachidonoyl-glycerol ratio	Constrained maximum likelihood	36	-0.141603	0.0832893	0.0891053	-0.30485	0.0216439
MDD	Benzoate to linoleoyl-arachidonoyl-glycerol ratio	Bayesian Weighted Mendelian Randomization	36	-0.15165	0.0703682	0.0311542	-0.289572	-0.0137287
MDD	CD8dim T cell Absolute Count	Inverse variance weighted (multiplicative random effects)	35	-0.0264087	0.114839	0.818121	-0.251494	0.198676
MDD	CD8dim T cell Absolute Count	MR Egger	35	0.0469511	0.254461	0.854741	-0.451792	0.545694
MDD	CD8dim T cell Absolute Count	Weighted median	35	0.0762137	0.145197	0.599653	-0.208372	0.3608
MDD	CD8dim T cell Absolute Count	Contamination mixture method	35	0.0429398	0.117347	0.639834	-0.18706	0.27294
MDD	CD8dim T cell Absolute Count	Robust adjusted profile score (RAPS)	35	-0.0150431	0.100853	0.881429	-0.212715	0.182629
MDD	CD8dim T cell Absolute Count	Debiased inverse-variance weighted method	35	-0.0275189	0.116648	0.813499	-0.256149	0.201111
MDD	CD8dim T cell Absolute Count	Constrained maximum likelihood	35	-0.00348389	0.125035	0.977771	-0.248552	0.241584
MDD	CD8dim T cell Absolute Count	Bayesian Weighted Mendelian Randomization	35	-0.0256909	0.126509	0.839076	-0.273648	0.222266
MDD	HLA DR+ T cell%T cell	Inverse variance weighted (multiplicative random effects)	35	0.0536646	0.0952124	0.573006	-0.132952	0.240281
MDD	HLA DR+ T cell%T cell	MR Egger	35	0.0224491	0.211498	0.916111	-0.392088	0.436986
MDD	HLA DR+ T cell%T cell	Weighted median	35	0.00555969	0.13709	0.967651	-0.263136	0.274255
MDD	HLA DR+ T cell%T cell	Contamination mixture method	35	0.0646563	0.102041	0.476031	-0.135344	0.264656
MDD	HLA DR+ T cell%T cell	Robust adjusted profile score (RAPS)	35	0.070851	0.0943572	0.452724	-0.114089	0.255791
MDD	HLA DR+ T cell%T cell	Debiased inverse-variance weighted method	35	0.055921	0.0974114	0.56592	-0.135005	0.246847
MDD	HLA DR+ T cell%T cell	Constrained maximum likelihood	35	0.0757601	0.118353	0.522095	-0.156212	0.307732
MDD	HLA DR+ T cell%T cell	Bayesian Weighted Mendelian Randomization	35	0.0647516	0.10708	0.545376	-0.145125	0.274628
MDD	CD25 on IgD- CD38- B cell	Inverse variance weighted (multiplicative random effects)	35	0.058643	0.102095	0.565699	-0.141463	0.258749
MDD	CD25 on IgD- CD38- B cell	MR Egger	35	-0.0153928	0.228819	0.946772	-0.463878	0.433092
MDD	CD25 on IgD- CD38- B cell	Weighted median	35	0.00125537	0.148738	0.993266	-0.290271	0.292782
MDD	CD25 on IgD- CD38- B cell	Contamination mixture method	35	0.174596	0.132653	0.158581	-0.0854036	0.434596
MDD	CD25 on IgD- CD38- B cell	Robust adjusted profile score (RAPS)	35	0.0732239	0.104362	0.482907	-0.131325	0.277773
MDD	CD25 on IgD- CD38- B cell	Debiased inverse-variance weighted method	35	0.0611035	0.10456	0.558961	-0.143835	0.266042
MDD	CD25 on IgD- CD38- B cell	Constrained maximum likelihood	35	0.0591832	0.118613	0.617807	-0.173298	0.291664
MDD	CD25 on IgD- CD38- B cell	Bayesian Weighted Mendelian Randomization	35	0.0623758	0.112657	0.5798	-0.158432	0.283184
MDD	CD64 on CD14+ CD16- monocyte	Inverse variance weighted (multiplicative random effects)	35	0.0506308	0.0936428	0.588728	-0.132909	0.234171
MDD	CD64 on CD14+ CD16- monocyte	MR Egger	35	0.103994	0.2137	0.629732	-0.314857	0.522846
MDD	CD64 on CD14+ CD16- monocyte	Weighted median	35	0.109677	0.144659	0.448347	-0.173855	0.393208
MDD	CD64 on CD14+ CD16- monocyte	Contamination mixture method	35	0.0886851	0.119898	0.645776	-0.146315	0.323685
MDD	CD64 on CD14+ CD16- monocyte	Robust adjusted profile score (RAPS)	35	0.0443541	0.103538	0.668371	-0.15858	0.247288
MDD	CD64 on CD14+ CD16- monocyte	Debiased inverse-variance weighted method	35	0.0527553	0.100664	0.600228	-0.144546	0.250057
MDD	CD64 on CD14+ CD16- monocyte	Constrained maximum likelihood	35	0.0385372	0.113047	0.733183	-0.183036	0.26011
MDD	CD64 on CD14+ CD16- monocyte	Bayesian Weighted Mendelian Randomization	35	0.0488857	0.107954	0.650666	-0.162705	0.260476
MDD	CD45 on Immature Myeloid-Derived Suppressor Cells	Inverse variance weighted (multiplicative random effects)	35	-0.0234766	0.152746	0.877849	-0.322858	0.275905
MDD	CD45 on Immature Myeloid-Derived Suppressor Cells	MR Egger	35	0.275004	0.335042	0.417648	-0.381678	0.931686
MDD	CD45 on Immature Myeloid-Derived Suppressor Cells	Weighted median	35	0.0420674	0.20789	0.83964	-0.365397	0.449532
MDD	CD45 on Immature Myeloid-Derived Suppressor Cells	Contamination mixture method	35	0.133457	0.219388	0.591174	-0.296543	0.563457
MDD	CD45 on Immature Myeloid-Derived Suppressor Cells	Robust adjusted profile score (RAPS)	35	-0.00798297	0.195928	0.9675	-0.392001	0.376035
MDD	CD45 on Immature Myeloid-Derived Suppressor Cells	Debiased inverse-variance weighted method	35	-0.0244613	0.156362	0.875686	-0.330931	0.282008
MDD	CD45 on Immature Myeloid-Derived Suppressor Cells	Constrained maximum likelihood	35	-0.00661677	0.173809	0.969633	-0.347283	0.334049
MDD	CD45 on Immature Myeloid-Derived Suppressor Cells	Bayesian Weighted Mendelian Randomization	35	-0.0547114	0.16216	0.735821	-0.372544	0.263121
MDD	CD4 on resting CD4 regulatory T cell	Inverse variance weighted (multiplicative random effects)	35	-0.0458847	0.106899	0.667752	-0.255406	0.163637
MDD	CD4 on resting CD4 regulatory T cell	MR Egger	35	0.0322025	0.238244	0.893301	-0.434755	0.49916
MDD	CD4 on resting CD4 regulatory T cell	Weighted median	35	0.103562	0.146677	0.480151	-0.183924	0.391048
MDD	CD4 on resting CD4 regulatory T cell	Contamination mixture method	35	0.059356	0.132653	0.646694	-0.200644	0.319356
MDD	CD4 on resting CD4 regulatory T cell	Robust adjusted profile score (RAPS)	35	-0.0322047	0.110306	0.770319	-0.248404	0.183995
MDD	CD4 on resting CD4 regulatory T cell	Debiased inverse-variance weighted method	35	-0.0478088	0.109638	0.662792	-0.262699	0.167081
MDD	CD4 on resting CD4 regulatory T cell	Constrained maximum likelihood	35	-0.0283498	0.118091	0.810278	-0.259808	0.203108
MDD	CD4 on resting CD4 regulatory T cell	Bayesian Weighted Mendelian Randomization	35	-0.0643601	0.116931	0.582038	-0.293545	0.164825
MDD	CD11b on basophil	Inverse variance weighted (multiplicative random effects)	35	-0.0263009	0.175858	0.881114	-0.370983	0.318381
MDD	CD11b on basophil	MR Egger	35	0.672842	0.367993	0.0765393	-0.0484233	1.39411
MDD	CD11b on basophil	Weighted median	35	0.0584692	0.236781	0.80496	-0.405622	0.52256
MDD	CD11b on basophil	Contamination mixture method	35	-0.197033	0.438776	0.327943	-1.05703	0.662967
MDD	CD11b on basophil	Robust adjusted profile score (RAPS)	35	0.279699	0.315319	0.37506	-0.338327	0.897725
MDD	CD11b on basophil	Debiased inverse-variance weighted method	35	-0.0274039	0.178747	0.878153	-0.377749	0.322941
MDD	CD11b on basophil	Constrained maximum likelihood	35	-0.0703158	0.247332	0.776182	-0.555086	0.414454
MDD	CD11b on basophil	Bayesian Weighted Mendelian Randomization	35	-0.0788005	0.184416	0.669162	-0.440255	0.282654

## Sheet: S4
exposure	outcome	method	Q	Q_df	Q_pval
Kynurenine levels	MDD	Inverse variance weighted (multiplicative random effects)	2.05469	7	0.956751
Kynurenine levels	MDD	MR Egger	1.74635	6	0.941487
1-linoleoylglycerol levels	MDD	Inverse variance weighted (multiplicative random effects)	0.00260229	2	0.9987
1-linoleoylglycerol levels	MDD	MR Egger	0.000639012	1	0.979833
2-linoleoylglycerol levels	MDD	Inverse variance weighted (multiplicative random effects)	0.891545	6	0.989392
2-linoleoylglycerol levels	MDD	MR Egger	0.566805	5	0.989473
4-vinylguaiacol sulfate levels	MDD	Inverse variance weighted (multiplicative random effects)	0.0948872	3	0.992444
4-vinylguaiacol sulfate levels	MDD	MR Egger	0.0123545	2	0.993842
Dopamine 4-sulfate levels	MDD	Inverse variance weighted (multiplicative random effects)	4.62597	10	0.914724
Dopamine 4-sulfate levels	MDD	MR Egger	4.61859	9	0.86621
1-(1-enyl-stearoyl)-2-linoleoyl-GPE levels	MDD	Inverse variance weighted (multiplicative random effects)	3.40072	6	0.757128
1-(1-enyl-stearoyl)-2-linoleoyl-GPE levels	MDD	MR Egger	3.38791	5	0.640413
Sphingomyelin levels	MDD	Inverse variance weighted (multiplicative random effects)	6.98102	17	0.983793
Sphingomyelin levels	MDD	MR Egger	6.96959	16	0.973843
N-acetyl-aspartyl-glutamate levels	MDD	Inverse variance weighted (multiplicative random effects)	0.432855	4	0.9797
N-acetyl-aspartyl-glutamate levels	MDD	MR Egger	0.247735	3	0.969538
Spermidine to histidine ratio	MDD	Inverse variance weighted (multiplicative random effects)	0.325277	2	0.849898
Spermidine to histidine ratio	MDD	MR Egger	0.126892	1	0.721676
Taurine to glutamate ratio	MDD	Inverse variance weighted (multiplicative random effects)	1.86575	5	0.867391
Taurine to glutamate ratio	MDD	MR Egger	1.77408	4	0.77722
CD8dim T cell Absolute Count	MDD	Inverse variance weighted (multiplicative random effects)	2.07048	8	0.978775
CD8dim T cell Absolute Count	MDD	MR Egger	2.0423	7	0.957462
HLA DR+ T cell%T cell	MDD	Inverse variance weighted (multiplicative random effects)	3.15962	12	0.994308
HLA DR+ T cell%T cell	MDD	MR Egger	3.0956	11	0.989401
CD25 on IgD- CD38- B cell	MDD	Inverse variance weighted (multiplicative random effects)	6.92069	10	0.732911
CD25 on IgD- CD38- B cell	MDD	MR Egger	6.43256	9	0.695966
CD64 on CD14+ CD16- monocyte	MDD	Inverse variance weighted (multiplicative random effects)	6.53891	14	0.95103
CD64 on CD14+ CD16- monocyte	MDD	MR Egger	5.65774	13	0.957727
CD45 on Immature Myeloid-Derived Suppressor Cells	MDD	Inverse variance weighted (multiplicative random effects)	0.053225	2	0.973739
CD45 on Immature Myeloid-Derived Suppressor Cells	MDD	MR Egger	0.0466033	1	0.829083
CD4 on resting CD4 regulatory T cell	MDD	Inverse variance weighted (multiplicative random effects)	1.95943	5	0.85473
CD4 on resting CD4 regulatory T cell	MDD	MR Egger	1.63809	4	0.801931
CD11b on basophil	MDD	Inverse variance weighted (multiplicative random effects)	0.978395	7	0.99517
CD11b on basophil	MDD	MR Egger	0.779527	6	0.992611

## Sheet: S5
outcome	exposure	egger_intercept	egger_intercept_se	egger_intercept_pval	MRPRESSO$`Global Test`	MRPRESSO$`Global Test`$Pvalue
MDD	Kynurenine levels	-0.00807867	0.0145486	0.598774	3.88945	0.9
MDD	1-linoleoylglycerol levels	-0.00134194	0.0302861	0.971811	-	-
MDD	2-linoleoylglycerol levels	-0.00700141	0.0122862	0.593422	1.2006	0.99
MDD	4-vinylguaiacol sulfate levels	0.00620353	0.0215936	0.800925	0.174668	0.99
MDD	Dopamine 4-sulfate levels	-0.000714402	0.00831659	0.933426	5.45962	0.93
MDD	1-(1-enyl-stearoyl)-2-linoleoyl-GPE (p-18:0/18:2) levels	-0.0019312	0.0170583	0.914268	4.43516	0.8
MDD	Sphingomyelin levels	0.000671823	0.00628435	0.916194	7.91655	0.99
MDD	N-acetyl-aspartyl-glutamate levels	-0.00353302	0.00821145	0.696045	1.3061	0.97
MDD	Spermidine to histidine ratio	-0.0193219	0.0433807	0.73324	-	-
MDD	Taurine to glutamate ratio	0.00481077	0.0158894	0.77716	2.68523	0.87
MDD	CD8dim T cell Absolute Count	0.00172572	0.0102808	0.871441	3.13262	0.97
MDD	HLA DR+ T cell%T cell	-0.00138849	0.00548775	0.804922	4.63211	0.99
MDD	CD25 on IgD- CD38- B cell	-0.00340537	0.00487414	0.502417	8.16288	0.82
MDD	CD64 on CD14+ CD16- monocyte	-0.00548042	0.00583827	0.364996	8.70178	0.93
MDD	CD45 on Immature Myeloid-Derived Suppressor Cells	0.00323931	0.0398081	0.94831	-	-
MDD	CD4 on resting CD4 regulatory T cell	0.0059093	0.0104245	0.6011	2.91137	0.86
MDD	CD11b on basophil	-0.00597044	0.0133882	0.671277	1.58263	0.99

## Sheet: S6
exposure	outcome	method	Q	Q_df	Q_pval
2-linoleoylglycerol levels	CD8dim T cell Absolute Count	Inverse variance weighted (multiplicative random effects)	1.96088	11	0.998629
2-linoleoylglycerol levels	CD8dim T cell Absolute Count	MR Egger	1.87422	10	0.997216
Dopamine 4-sulfate levels	CD11b on basophil	Inverse variance weighted (multiplicative random effects)	16.8039	15	0.330724
Dopamine 4-sulfate levels	CD11b on basophil	MR Egger	16.6212	14	0.276925
N-acetyl-aspartyl-glutamate levels	CD4 on resting CD4 regulatory T cell	Inverse variance weighted (multiplicative random effects)	5.40009	9	0.798131
N-acetyl-aspartyl-glutamate levels	CD4 on resting CD4 regulatory T cell	MR Egger	5.11009	8	0.745748
Spermidine to histidine ratio	CD4 on resting CD4 regulatory T cell	Inverse variance weighted (multiplicative random effects)	5.09357	6	0.531869
Spermidine to histidine ratio	CD4 on resting CD4 regulatory T cell	MR Egger	4.44788	5	0.486887

## Sheet: S7
exposure	outcome	egger_intercept	egger_intercept_se	egger_intercept_pval	MRPRESSO$`Global Test`	MRPRESSO$`Global Test`$Pvalue
2-linoleoylglycerol levels	CD8dim T cell Absolute Count	-0.008453	0.028716	0.774498	2.28368	0.99
Dopamine 4-sulfate levels	CD11b on basophil	-0.0125479	0.0319919	0.700801	18.4339	0.39
N-acetyl-aspartyl-glutamate levels	CD4 on resting CD4 regulatory T cell	0.0111803	0.0207612	0.604876	6.7579	0.83
Spermidine to histidine ratio	CD4 on resting CD4 regulatory T cell	-0.0320887	0.0399339	0.458141	7.09151	0.57
